# Supplementary material for: Linear ubiquitination triggers Amph-mediated T-tubule biogenesis
Source: Sci Adv. 2026 Jan 7;12(2):eady4934. doi: 10.1126/sciadv.ady4934 (PMC12778051; doi:10.1126/sciadv.ady4934)
Supplement: Supplementary file 2 — Table S1 Data S1 to S4 [file sciadv.ady4934_table_s1_and_data_s1_to_s4.zip]

Archive with 1 entries (1 files):
- ady4934_table_s1_and_data_s1_to_s4.xlsx
