# Supplementary material for: Linear ubiquitination triggers Amph-mediated T-tubule biogenesis
Source: Sci Adv. 2026 Jan 7;12(2):eady4934. doi: 10.1126/sciadv.ady4934 (PMC12778051; doi:10.1126/sciadv.ady4934)
Supplement: Supplementary file 2 — Table S1 Data S1 to S4 [file sciadv.ady4934_table_s1_and_data_s1_to_s4.zip › ady4934_table_s1_and_data_s1_to_s4.xlsx]

## Sheet: Table S1. Genotypes
Table S1. Detailed Drosophila genotypes shown in figures
	Panel #	Genotype (Chr. #)	Refference	Stage	Temp (˚C)
Figure 1	1B	UAS-LacZ/+ (II); Mef2-GAL4/+ (III)		3IL	25˚C
		Mef2-GAL4/UAS-V5:miniTurbo (III)	This study	3IL	25˚C
		UAS-Amph:V5:miniTurbo/+ (II); Mef2-GAL4/+ (III)	This study	3IL	25˚C
	1F, 1F'	w[1118] (I)		3IL	25˚C
		Mi{ET1}LUBEL[MB00197] (II)	BDSC_22725	3IL	25˚C
		LUBEL [DelR2] (II)	Asaoka et al., EMBO Rep., 2016	3IL	25˚C
		LUBEL [CC/SS] (II)	Asaoka et al., EMBO Rep., 2016	3IL	25˚C
	1G, 1G'	Mef2-GAL4 (III)		3IL	25˚C
		Mef2-GAL4/UAS-3xFlag:human_OTULIN[wild-type] (III)	This study	3IL	25˚C
Figure 2	A	UAS-LacZ/+ (II); Mef2-GAL4/+ (III)		3IL	25˚C
		UAS-LUBEL_RNAi[KK]/+ (II); Mef2-GAL4/+ (III)	VDRC_100651	3IL	25˚C
		Mef2-GAL4/UAS-IR-Amph (III)	BDSC_28048	3IL	25˚C
		Amph[26]	BDSC_6498	3IL	25˚C
	B	w[1118] (I)		3IL	25˚C
		Mi{ET1}LUBEL[MB00197] (II)	BDSC_22725	3IL	25˚C
	C, D	w[1118] (I)		3IL	25˚C
		LUBEL [DelR2] (II)	Asaoka et al., EMBO Rep., 2016	3IL	25˚C
		LUBEL [CC/SS] (II)	Asaoka et al., EMBO Rep., 2016	3IL	25˚C
Figure 3	B, B'	LUBEL [DelR2] (II)	Asaoka et al., EMBO Rep., 2016	3IL	25˚C
		LUBEL [DelR2] (II); Mef2-GAL4/UAS-3xHA:LUBEL[full length] (III)	This study	3IL	25˚C
		LUBEL [DelR2] (II); Mef2-GAL4/UAS-3xHA:LUBEL[873-2902] (III)	This study	3IL	25˚C
	C, C'	Mef2-GAL4 (III)		3IL	25˚C
		Mef2-GAL4/UAS-3xHA:LUBEL[full length] (III)	This study	3IL	25˚C
		Mef2-GAL4/UAS-3xHA:LUBEL[873-2902] (III)	This study	3IL	25˚C
		Mef2-GAL4/UAS-3xHA:LUBEL[1-872] (III)	This study	3IL	25˚C
	D	Mef2-GAL4/UAS-V5:miniTurbo (III)	This study	3IL	25˚C
		Mef2-GAL4/UAS-V5:miniTurbo:3xHA:LUBEL[full length] (III)	This study	3IL	25˚C
	E	Mef2-GAL4 (III)		3IL	25˚C
		Mef2-GAL4/UAS-3xHA:LUBEL[1-872] (III)	This study	3IL	25˚C
	H, H'	w[1118] (I)
		LUBEL[DelR2] (II); Mef2-GAL4 (III)		3IL	25˚C
		LUBEL[DelR2] (II); Mef2-GAL4/UAS-3xHA:LUBEL[full length] (III)	This study	3IL	25˚C
		LUBEL[DelR2] (II); Mef2-GAL4/UAS-3xHA:LUBEL[full length, R157A] (III)	This study	3IL	25˚C
Figure 4	A, B	Mef2-GAL4/UAS-mNeonGreen:3xHA:LUBEL[full length] (III)	This study	3IL	18˚C
	C, C', D	LUBEL[DelR2]; P{Switch2}GSG6265/UAS-mNeonGreen:3xHA:LUBEL[full length] (III)	BDSC_59925	3IL	25˚C
Figure 5	D', D''	w[1118] (I)
		LUBEL[DelR2] (II)		3IL	25˚C
		LUBEL[DelR2] (II); Mef2-GAL4/UAS-3xHA:LUBEL[full length] (III)	This study	3IL	25˚C
		LUBEL[DelR2] (II); Mef2-GAL4/UAS-3xHA:LUBEL[full length, DUBA2] (III)	This study	3IL	25˚C
		LUBEL[DelR2] (II); Mef2-GAL4/UAS-3xHA:LUBEL[full length, DIDR] (III)	This study	3IL	25˚C
	B, B'	UAS-LacZ/+ (II); Mef2-GAL4, UAS-3xFlag:human_OTULIN[wild-type]/+ (III)	This study	3IL	25˚C
		Mef2-GAL4, UAS-3xFlag:human_OTULIN[C129A]/UAS-3xHA:LUBEL[full length] (III)	This study	3IL	25˚C
Figure S1	A	Mef2-GAL4/UAS-V5-miniTurbo (III)		3IL	25˚C
		Mef2-GAL4/UAS-Amph_A-V5-miniTurbo (III)	This study	3IL	25˚C
	B	Dlg1-GFP/+ (I); UAS-LacZ/+ (II) Mef2-GAL4/+ (III)	BDSC_50859	3IL	25˚C
		Dlg1-GFP/+ (I);; Mef2-GAL4, UAS-Dcr2/UAS-IR-Amph (III)	BDSC_24651, BDSC_28048	3IL	25˚C
		Dlg1-GFP/UAS-IR-LUBEL_NIG/+ (I);; Mef2-GAL4/+ (III)	NIG-RNAi_11321R-2	3IL	25˚C
		Dlg1-GFP/+ (I); UAS-IR-LUBEL_KK/+ (II); Mef2-GAL4/+ (III)	VDRC_100651	3IL	25˚C
		Dlg1-GFP/+ (I); UAS-IR-LUBEL_GD/+ (II); Mef2-GAL4/+ (III)	VDRC_18055	3IL	25˚C
Figure S2		w[1118] (I)		3IL	25˚C
		w[1118] (I);; Rel[E20] e[s] (III)	BDSC_9457	3IL	25˚C
		w[1118] (I); PBac{w[+mC]=PB}key[c02831] (II)	BDSC_11044	3IL	25˚C
Figure S3	A	Mef2-GAL4/UAS-3xHA:LUBEL[1-872] (III)	This study	3IL	25˚C
	E	UAS-LacZ (II); Mef2-GAL4, UAS-Amph_C-V5/+ (III)	This study	3IL	25˚C
		Mef2-GAL4, UAS-Amph_C-V5/UAS-3xHA:LUBEL[full length] (III)	This study	3IL	25˚C
		Mef2-GAL4, UAS-Amph_C-V5/UAS-3xHA:LUBEL[full length, R157A] (III)	This study	3IL	25˚C
Figure S4	A	Mef2-GAL4/UAS-3xHA:LUBEL[1-872] (III)	This study	3IL	25˚C
Figure S5		Mef2-GAL4/UAS-mNeonGreen:3xHA:LUBEL[full length] (III)	This study	3IL	18˚C
Figure S6	A	P{Switch2}GSG6265/UAS-mNeonGreen:3xHA:LUBEL[full length] (III)	BDSC_59925	3IL	25˚C
	B	P{Switch2}GSG6265/UAS-mNeonGreen:3xHA:LUBEL[full length] (III)	BDSC_59925	3IL	25˚C
		w[1118] (I)		3IL	25˚C
Figure S7		Mef2-GAL4/UAS-mNeonGreen:3xHA:LUBEL[full length] (III)	This study	3IL	18˚C

## Sheet: Data S1. Proximity MS Amph
Protein FDR Confidence: Combined	Accession	Flybase ID	Gene Symbol	CG#	Description	Exp. q-value: Combined	Sum PEP Score	Coverage [%]	# Peptides	# PSMs	# Unique Peptides	# AAs	MW [kDa]	calc. pI	Score Sequest HT: Sequest HT	# Peptides (by Search Engine): Sequest HT	Biological Process	Cellular Component	Molecular Function	Pfam IDs	Entrez Gene ID	Ensembl Gene ID	Gene Symbol	Chromosome	KEGG Pathways	Reactome Pathways	WikiPathways	# Protein Pathway Groups	# Razor Peptides	Abundance Ratio: (Amph) / (mnTb)	Abundances (Grouped): Amph	Abundances (Grouped): mnTb	Abundances (Normalized): F5: Sample, Amph	Abundances (Normalized): F4: Sample, mnTb	Abundance: F5: Sample, Amph	Abundance: F4: Sample, mnTb	Found in Sample: [S5] F5: Sample, Amph	Found in Sample: [S4] F4: Sample, mnTb	# Protein Groups	Modifications
High	Q7KLE5	FBgn0027356	Amph	CG8604	amphiphysin [OS=Drosophila melanogaster]	0	132.493	42	22	163	9	602	65.9	5.25	265.53	22	cell organization and biogenesis;regulation of biological process;transport	cytoplasm;membrane	protein binding	Pf00018, Pf03114, Pf07653, Pf14604	36383	FBgn0027356	Amph	2R		Clathrin-mediated endocytosis		3	14	352.028	287.6	2.5	1.19996e+09	1.04108e+07	1.17671e+09	1.02282e+07	High	Not Found	1	Biotin [K5; K11; K15; K21; K23; K30; K161; K249; K256; K410; K414; K417; K444; K446; K447; K496; K513; K544; K551; K591]; Met-loss+Acetyl [N-Term]
High	Q95RZ5	FBgn0262508	CG43078	CG43078	HL05638p [OS=Drosophila melanogaster]	0	33.245	7	5	38	1	721	81.1	4.6	79.27	5		membrane				FBgn0262508	CG32355	3L				0	0	254.263	273.5	1.1	1.75819e+06	6914.84	1.72414e+06		High	Not Found	1	Biotin [K2; K15; K47; K503; K508]
High	P25991	FBgn0003559	su(f)	CG17170	Protein suppressor of forked [OS=Drosophila melanogaster]	0	4.616	2	1	2	1	765	88.2	8.25	2.68	1	metabolic process;regulation of biological process	nucleus	protein binding;RNA binding	Pf05843	3354994	FBgn0003559	su(f)	X	mRNA surveillance pathway	Processing of Intronless Pre-mRNAs; mRNA Splicing - Major Pathway; Cleavage of Growing Transcript in the Termination Region ; mRNA 3'-end processing	mRNA processing	13	0	169.388	165.6	1	301425	1779.5	295586		High	Not Found	1	Biotin [K513]
High	M9PHZ8	FBgn0036101	NijA	CG6449	ninjurin A, isoform D [OS=Drosophila melanogaster]	0	11.539	8	1	4	1	225	24.1	7.05	9.52	1		membrane		Pf04923	39215	FBgn0036101	NijA	3L				0	0	134.057	163.3	1.2	2.0647e+06	15401.7	2.02471e+06		High	High	1	Biotin [K27]
High	C6TPC3	FBgn0243516	Vrp1	CG13503	RE07038p [OS=Drosophila melanogaster]	0	18.483	7	3	5	3	744	75.3	11.46	10.89	3			protein binding	Pf02205								0	0	126.143	293.5	2.3	2.14307e+06	17031.2	2.10156e+06		High	Not Found	1	Biotin [K80; K154; K311]
Medium	Q9VED2	FBgn0038567	CG14316	CG14316	FI18408p1 [OS=Drosophila melanogaster]	0.025	1.094	1	1	1	1	430	49.3	6.32	0	1					42163	FBgn0038567	CG14316	3R				0	0	109.462	295	2.7	1.27216e+06	11621.9	1.24752e+06	11621.9	High	Peak Found	1	Biotin [K404]
High	B7Z0Z0	FBgn0278608	Dsp1	CG12223	dorsal switch protein 1, isoform F [OS=Drosophila melanogaster]	0	17.536	5	1	5	1	397	45.3	8.41	11.15	1	cell organization and biogenesis;metabolic process;regulation of biological process	chromosome;nucleus	DNA binding;protein binding	Pf00505, Pf09011	117294	FBgn0011764	Dsp1	X				0	0	106.48	295.9	1.6	2.92274e+06	16237.2	2.86613e+06		High	Not Found	1	Biotin [K256]
High	D0UYA7	FBgn0013984	InR		Receptor protein-tyrosine kinase [OS=Drosophila melanogaster]	0.001	2.896	0	1	1	1	2054	230.1	6.65	0	1	metabolic process;regulation of biological process;response to stimulus	membrane	catalytic activity;nucleotide binding;protein binding;receptor activity;signal transducer activity	Pf00041, Pf00069, Pf00757, Pf01030, Pf07714, Pf14843								0	0	102.044	287.7	2.8	588593	5768.03	577192		High	Not Found	1	Biotin [K1837]
High	Q9VIB1	FBgn0015577	α-Est9	CG1128	Carboxylic ester hydrolase [OS=Drosophila melanogaster]	0	3.478	2	1	1	1	587	67.4	7.68	2.3	1	metabolic process		catalytic activity	Pf00135, Pf07859	40897	FBgn0015577	alpha-Est9	3R				0	0	96.811	285.5	2.9	314064	3244.1	307981		High	Not Found	1	Biotin [K15]
High	Q9V8V8	FBgn0260934	par-1	CG8201	non-specific serine/threonine protein kinase [OS=Drosophila melanogaster]	0	93.454	14	10	76	0	938	101.4	9.77	168.09	10	cell differentiation;cell organization and biogenesis;cellular component movement;metabolic process;regulation of biological process;response to stimulus	membrane	catalytic activity;nucleotide binding	Pf00069, Pf02149, Pf07714, Pf14531	2768852	FBgn0260934	par-1	2R		RAF activation; Negative regulation of MAPK pathway; Interleukin-20 family signaling; MAP2K and MAPK activation		11	8	81.803	256.3	1.4	2.19851e+07	118556	2.15592e+07	9809.95	Not Found	Not Found	1	Biotin [K221; K228; K564; K667; K711; K717; K771; K822; K829; K839; K850]
High	M9PCT8	FBgn0000017	Abl	CG4032	Abl tyrosine kinase, isoform C [OS=Drosophila melanogaster]	0.001	2.654	1	1	1	1	1705	181.5	8.31	0	1	cell communication;cell organization and biogenesis;cellular component movement;defense response;metabolic process;regulation of biological process;response to stimulus;transport	cytoplasm;cytosol	catalytic activity;nucleotide binding;protein binding;signal transducer activity	Pf00017, Pf00018, Pf00069, Pf07653, Pf07714, Pf08239, Pf08919, Pf14604	45821	FBgn0000017	Abl	3L				0	0	78.57	271.4	3.5	195648	2490.12	191859		High	Not Found	1	Biotin [K1018]
High	M9NFI2	FBgn0010905	Spn	CG16757	Spinophilin, isoform E [OS=Drosophila melanogaster]	0	5.481	1	1	3	1	1817	198.2	5.24	7.68	1	cellular component movement;response to stimulus		protein binding	Pf00536, Pf00595, Pf07647, Pf10473, Pf13851, Pf14932	46194	FBgn0010905	Spn	3L				0	0	74.007	255.9	3.5	1.24657e+06	16843.9	1.22242e+06		High	High	1	Biotin [K578]
High	Q7KTI8	FBgn0032006	Pvr	CG8222	PDGF-and VEGF-receptor related, isoform E [OS=Drosophila melanogaster]	0	10.338	1	1	2	1	1503	169.4	5.85	4.1	1	cell organization and biogenesis;cell proliferation;cellular component movement;defense response;metabolic process;regulation of biological process;response to stimulus	membrane	catalytic activity;nucleotide binding;protein binding;receptor activity;signal transducer activity	Pf00047, Pf00069, Pf07679, Pf07714, Pf13895, Pf13927, Pf14531	34127	FBgn0032006	Pvr	2L		RAF/MAP kinase cascade; VEGFA-VEGFR2 Pathway; Integrin cell surface interactions; Interleukin-20 family signaling; Regulation of KIT signaling; EPHB-mediated forward signaling	Equilibrium Signalling Pathway of Differentiated Cells	20	0	74.006	265.2	3.6	961566	12993	942942		High	Not Found	1	Biotin [K1428]
Medium	Q7JV41	FBgn0050462	ste24c	CG9002	AT28654p [OS=Drosophila melanogaster]	0.025	1.101	3	1	2	1	456	53.5	8.81	0	1	metabolic process	membrane	catalytic activity	Pf01435	3772676	FBgn0050462	ste24c	2R				0	0	69.741	251.7	3.6	805480	11549.6	789879		Peak Found	Not Found	1	Biotin [K70; K77]
High	X2JAX8	FBgn0259734	Nost	CG42388	nostrin, isoform H [OS=Drosophila melanogaster]	0	43.063	9	8	13	8	1330	150.3	7.55	22.68	8	cell organization and biogenesis;regulation of biological process	endosome	protein binding	Pf00018, Pf00611, Pf07653, Pf14604	8673992	FBgn0259734	CG42388; Nost	X				0	0	69.423	285.5	2.4	1.00584e+07	85641.2	9.85572e+06		High	High	1	Biotin [K151; K236; K301; K386; K555; K815; K1267; K1286]
High	A0A0B4KFR7	FBgn0027356	Amph	CG8604	amphiphysin, isoform C [OS=Drosophila melanogaster]	0	85.271	39	14	129	1	373	42.3	6.28	194.47	14	cell organization and biogenesis;regulation of biological process;transport	cytoplasm;membrane	protein binding	Pf00018, Pf03114, Pf07653, Pf14604	36383	FBgn0027356	Amph	2R		Clathrin-mediated endocytosis		3	0	64.658	294.8	4.6	808477	12503.9	792818		High	Not Found	1	Biotin [K5; K11; K15; K21; K23; K30; K161; K249; K256; K267; K308; K315; K362]; Met-loss+Acetyl [N-Term]
High	Q8IQP2	FBgn0040512	ζCOP	CG3948	coat protein (coatomer) zeta, isoform C [OS=Drosophila melanogaster]	0.001	2.808	6	1	2	1	163	18.7	5.1	3.6	1	metabolic process;regulation of biological process;transport		catalytic activity	Pf01217	39862	FBgn0040512	zetaCOP	3L		COPI-dependent Golgi-to-ER retrograde traffic; COPI-mediated anterograde transport		11	0	63.826	165.1	2.6	209096	3276.04	205046		High	Not Found	1	Biotin [K158]
High	Q8IPW2	FBgn0010583	dock	CG3727	dreadlocks, isoform A [OS=Drosophila melanogaster]	0	17.794	8	3	5	3	410	45.6	8.22	7.85	3	cell organization and biogenesis;cellular component movement;regulation of biological process;response to stimulus	cytoplasm	protein binding	Pf00017, Pf00018, Pf07653, Pf14604	33262	FBgn0010583	dock	2L		VEGFA-VEGFR2 Pathway; RHO GTPases Activate WASPs and WAVEs; Ephrin signaling; Regulation of actin dynamics for phagocytic cup formation; Nephrin family interactions; DCC mediated attractive signaling		19	0	61.899	294.7	2.1	4.6888e+06	34125.1	4.59798e+06		High	Not Found	1	Biotin [K6; K46; K393]; Met-loss+Acetyl [N-Term]
High	C9QP43	FBgn0052675	Tango5	CG32675	IP15944p [OS=Drosophila melanogaster]	0	5.462	5	1	2	1	486	53.4	9.76	6.53	1		membrane		Pf09335		FBgn0052675		X				0	0	59.993	56.7	0.9	99010.5	1650.36	97092.8		High	Not Found	1	Biotin [K57]
High	P54611	FBgn0283535	Vha26	CG1088	V-type proton ATPase subunit E [OS=Drosophila melanogaster]	0.001	2.982	4	1	1	1	226	26.1	6.15	2.08	1	transport	membrane	catalytic activity;transporter activity	Pf01991	40679	FBgn0015324	Vha26	3R	mTOR signaling pathway; Phagosome; Oxidative phosphorylation; Metabolic pathways	Insulin receptor recycling; Transferrin endocytosis and recycling; Ion channel transport; ROS, RNS production in phagocytes		15	0	59.172	287.9	4.9	252835	4272.85	247938		High	Not Found	1	Biotin [K52]
High	Q95UN8	FBgn0030018	slpr	CG2272	Mitogen-activated protein kinase kinase kinase [OS=Drosophila melanogaster]	0	7.992	1	1	2	1	1161	128.9	6.99	4.25	1	cell growth;cell organization and biogenesis;development;metabolic process;regulation of biological process;response to stimulus		catalytic activity;nucleotide binding;protein binding;signal transducer activity	Pf00018, Pf00069, Pf07653, Pf07714, Pf14604	44111		slpr	X	MAPK signaling pathway - fly			1	0	55.343	276	5	215075	3886.23	210909		High	Not Found	1	Biotin [K499]
High	Q9W002	FBgn0010909	msn	CG16973	misshapen, isoform A [OS=Drosophila melanogaster]	0	40.925	7	9	20	9	1504	162.3	9.33	18.98	9	cell organization and biogenesis;cellular component movement;metabolic process;regulation of biological process;response to stimulus		catalytic activity;enzyme regulator activity;nucleotide binding;receptor activity;signal transducer activity	Pf00069, Pf00780, Pf07714	44030	FBgn0010909	msn	3L		Activation of RAC1:GTP by FZ:DSH complex		5	0	54.1	259.5	11.5	6.48718e+06	287639	6.36153e+06	213279	High	Peak Found	1	Biotin [K655; K667; K699; K728; K732; K823; K867; K910; K924]
High	A0A0C4DHM9	FBgn0262123	l(2)41Ab	CG41265	Lethal (2) 41Ab, isoform B [OS=Drosophila melanogaster]	0	3.611	1	2	5	2	807	95.2	8.78	3.51	2	cell organization and biogenesis;cellular component movement	cytoplasm			5740691	FBgn0262123	l(2)41Ab	2R				0	0	54.023	288.2	6.5	1.50408e+08	3.38219e+06	1.47495e+08	3.38018e+06	High	High	1	Biotin [K494]
High	Q9VKZ6	FBgn0032218	CG5381	CG5381	CG5381, isoform A [OS=Drosophila melanogaster]	0	123.806	30	19	30	19	686	76.8	8.92	70.3	19					34389	FBgn0032218	CG5381	2L				0	0	53.891	291	4.6	1.96877e+07	308793	1.93064e+07	109676	High	High	1	Biotin [K189; K261; K386; K390; K455; K463; K484; K485; K496; K497; K568; K579; K587; K590; K601; K669]
High	A8JV19	FBgn0030796	CG4829	CG4829	CG4829, isoform E [OS=Drosophila melanogaster]	0	5.627	2	1	3	1	732	78.3	5.24	5.22	1	cell organization and biogenesis;metabolic process	membrane	catalytic activity	Pf01019	32672	FBgn0030796	CG4829	X		Glutathione synthesis and recycling; Aflatoxin activation and detoxification; Synthesis of Leukotrienes (LT) and Eoxins (EX)		10	0	51.5	195.4	3.8	608565	11816.8	596778		High	Not Found	1	Biotin [K61]
High	Q7K0I7	FBgn0031011	CG8034	CG8034	CG8034, isoform B [OS=Drosophila melanogaster]	0	4.313	3	2	3	2	582	63.5	7.88	1.98	2	transport	membrane	transporter activity	Pf07690	32924	FBgn0031011	CG8034	X				0	0	49.802	233.5	4.6	1.34529e+06	26747.1	1.31924e+06		High	Not Found	1	Biotin [K224; K324]
High	A0A0B4KHP1	FBgn0262562	CG43102	CG43102	Uncharacterized protein, isoform F [OS=Drosophila melanogaster]	0	80.154	6	10	19	10	2468	271.3	7.06	39.49	10	regulation of biological process		protein binding	Pf00621	42137	FBgn0262562	CG43102	3R		Rho GTPase cycle; G alpha (12/13) signalling events; NRAGE signals death through JNK; Signalling by NGF		11	0	49.707	285.4	5.1	1.21086e+07	214781	1.18741e+07	90341.8	High	High	1	Biotin [K592; K792; K851; K852; K1116; K1121; K1336; K1450; K1472; K1495; K2027]
High	Q9W3T2	FBgn0029929	CG4593	CG4593	CG4593, isoform A [OS=Drosophila melanogaster]	0	3.95	6	1	3	1	209	24.8	6.57	4.14	1				Pf05670	31649	FBgn0029929	CG4593	X				0	0	47.953	267.1	5.6	187979	3920.09	184339		High	High	1	Biotin [K191]
High	M9NGX0	FBgn0085478	Zdhhc8	CG34449	Palmitoyltransferase [OS=Drosophila melanogaster]	0	22.349	6	2	13	2	523	56.9	8.98	28.37	2	metabolic process	cytoplasm;membrane	catalytic activity;metal ion binding	Pf01529, Pf14897	31887	FBgn0085478	CG34449	X				0	0	47.18	130.2	2.8	1.20583e+06	25992.1	1.18248e+06		High	Not Found	1	Biotin [K350; K496]
High	Q8MT60	FBgn0032042	CG13398	CG13398	RE08678p [OS=Drosophila melanogaster]	0	5.974	4	1	2	1	442	48.2	6.15	5.29	1			protein binding	Pf02174						PI5P, PP2A and IER3 Regulate PI3K/AKT Signaling; Negative regulation of FGFR3 signaling; Negative regulation of FGFR4 signaling; PI-3K cascade:FGFR3; PI3K Cascade; FRS-mediated FGFR4 signaling; Interleukin-20 family signaling; PI-3K cascade:FGFR1; RAF/MAP kinase cascade; Negative regulation of FGFR2 signaling; FRS-mediated FGFR3 signaling; Negative regulation of FGFR1 signaling; PI-3K cascade:FGF…		41	0	47.148	126.2	2.7	901793	19127	884326		High	Not Found	1	Biotin [K403]
High	A0A076NAB7	FBgn0085426	Rgk3	CG34397	Rad, Gem/Kir family member 3, isoform E [OS=Drosophila melanogaster]	0	34.921	10	3	17	3	486	53.6	9.11	21.6	3	regulation of biological process;response to stimulus	membrane	catalytic activity;nucleotide binding	Pf00025, Pf00071, Pf08477	5740446	FBgn0085426	Rgk3	2R				0	0	46.545	180.9	6.4	1.57115e+07	556537	1.54072e+07	522583	High	High	1	Biotin [K77; K126; K160]
High	M9NE59	FBgn0262508	CG43078	CG43078	Uncharacterized protein, isoform G [OS=Drosophila melanogaster]	0	518.329	25	63	471	19	2455	274.4	5.38	799.68	63		membrane			38981	FBgn0262508	CG43078	3L				0	59	43.853	221.1	7.4	8.12673e+08	2.71594e+07	7.96853e+08	2.66389e+07	High	High	1	Biotin [K17; K270; K425; K459; K511; K517; K543; K549; K558; K575; K764; K789; K878; K889; K890; K901; K911; K913; K930; K936; K938; K949; K954; K963; K968; K970; K974; K979; K1015; K1016; K1031; K1085; K1167; K1198; K1202; K1204; K1208; K1219; K1234; K1235; K1279; K1301; K1339; K1350; K1513; K1549; K1622; K1629; K1631; K1633; K1660; K1662; K1749; K1781; K2237; K2242]
High	M9PGW1	FBgn0028421	Kap3	CG11759	kinesin associated protein 3, isoform N [OS=Drosophila melanogaster]	0	5.12	1	1	2	1	1034	117.4	6.1	4.51	1	cell organization and biogenesis;cellular component movement;transport	membrane	catalytic activity;motor activity;protein binding	Pf05804	32071	FBgn0028421	Kap3	X		Intraflagellar transport		3	0	41.612	225.9	5.4	359085	8629.32	352130		High	Not Found	1	Biotin [K1017]
High	Q960T8	FBgn0051793	CG31793	CG31793	LD35689p [OS=Drosophila melanogaster]	0	21.487	3	2	10	2	1074	119.8	7.27	23.2	2	transport	membrane	catalytic activity;nucleotide binding;transporter activity	Pf00005, Pf00350, Pf00664, Pf01926, Pf13191, Pf13304		FBgn0051793		2L		ABC-family proteins mediated transport; Platelet degranulation		6	0	41.552	181.2	30.5	1.79818e+06	302429	1.76335e+06	281037	High	High	1	Biotin [K182; K186; K1056; K1064]
High	A0A0B4K6C7	FBgn0262614	pyd	CG43140	polychaetoid, isoform L [OS=Drosophila melanogaster]	0	17.298	6	4	8	3	1285	140.9	9.04	22.54	4	cell communication;cell organization and biogenesis;metabolic process;regulation of biological process;response to stimulus	membrane	catalytic activity;protein binding	Pf00595, Pf00625, Pf07653, Pf13180	41062	FBgn0262614	pyd	3R		Signaling by Hippo		2	1	40.639	182.7	4.3	3.93746e+06	91678.9	3.85952e+06	62077.7	High	High	1	Biotin [K17; K27; K720; K1137; K1155]
High	Q9VT48	FBgn0036043	Ae2	CG8177	Anion exchange protein [OS=Drosophila melanogaster]	0	6.34	1	2	2	2	1268	142.7	6.95	3.92	2	cellular homeostasis;transport	membrane	transporter activity	Pf00860, Pf00955, Pf07565	39147	FBgn0036043	CG8177	3L		Bicarbonate transporters; Erythrocytes take up oxygen and release carbon dioxide; Erythrocytes take up carbon dioxide and release oxygen		7	0	40.003	280.4	7	299905	7497.04	294096		High	Not Found	1	Biotin [K15; K233]
High	Q494I1	FBgn0037541	CG2747	CG2747	CG2747, isoform C [OS=Drosophila melanogaster]	0	4.988	1	1	1	1	2154	235.3	6.71	2.18	1				Pf13646	40950	FBgn0037541	CG2747	3R				0	0	39.205	289.9	7.4	307035	7831.48	301088		High	Not Found	1	Biotin [K356]
High	X2JIJ6	FBgn0029830	Grip	CG14447	Glutamate receptor binding protein, isoform B [OS=Drosophila melanogaster]	0	4.314	2	1	1	1	1057	111.5	6.4	0	1	cell communication;cell organization and biogenesis;transport	membrane	catalytic activity;protein binding	Pf00595	50391	FBgn0029830	Grip	X		Trafficking of GluR2-containing AMPA receptors		6	0	38.446	279.9	7.3	499294	12987	489624		High	Not Found	1	Biotin [K399]
High	P15330	FBgn0260632	dl	CG6667	Embryonic polarity protein dorsal [OS=Drosophila melanogaster]	0	128.035	18	16	87	16	999	111.5	5.38	182.58	16	cell differentiation;cellular component movement;defense response;development;metabolic process;regulation of biological process;response to stimulus	cytoplasm;cytosol;nucleus	DNA binding;protein binding	Pf00554	35047	FBgn0260632	dl	2L	Toll and Imd signaling pathway	TAK1 activates NFkB by phosphorylation and activation of IKKs complex; TRAF6 mediated NF-kB activation; Activation of NF-kappaB in B cells; NF-kB is activated and signals survival; FCERI mediated NF-kB activation; Transcriptional activtion by phosphorylated DL/DIF dimer; Downstream TCR signaling; DL and DIF homodimers bind to TUB and phosphorylated PLL in the TL receptor 'signalling complex'; DL …		57	0	38.23	266.7	20	1.30156e+08	9.73513e+06	1.27635e+08	9.60109e+06	High	High	1	Biotin [K289; K331; K344; K501; K510; K597; K710; K745; K756; K757; K763; K812; K825; K837; K840; K867]
High	Q9VQF7	FBgn0031453	Bacc	CG9894	Bacchus [OS=Drosophila melanogaster]	0.001	2.992	5	1	1	1	152	15.5	4.04	2.18	1	response to stimulus	nucleus			33462	FBgn0031453	CG9894; Bacc	2L				0	0	37.992	272.2	7.2	2.93721e+06	77312.1	2.88032e+06	77312.1	Peak Found	High	1	Biotin [K33]
High	Q7KSB3	FBgn0261550	CG42668	CG42668	Oxysterol-binding protein [OS=Drosophila melanogaster]	0	3.349	1	1	1	1	958	107.2	8.21	1.77	1	transport	membrane		Pf00169, Pf01237	42412	FBgn0261550	CG42668	3R		Acyl chain remodelling of PS		5	0	37.361	119.7	3.2	172147	4607.61	168812		Peak Found	Not Found	1	Biotin [K850]
High	Q9VDV4	FBgn0038721	subdued	CG16718	Anoctamin [OS=Drosophila melanogaster]	0	3.17	1	1	4	1	1075	123.9	6.99	4.03	1	defense response;response to stimulus;transport	membrane	protein binding;transporter activity	Pf04547	42340	FBgn0038721	CG16718; subdued	3R		Stimuli-sensing channels; Neutrophil degranulation		6	0	35.851	227.3	6.3	1.95321e+06	54481.9	1.91538e+06	54481.9	High	High	1	Biotin [K75]
High	X2JC00	FBgn0025836	RhoGAP1A	CG40494	Rho GTPase activating protein at 1A, isoform E [OS=Drosophila melanogaster]	0	21.044	4	4	5	4	1404	155.6	7.15	6.15	4	cell organization and biogenesis;regulation of biological process;response to stimulus	membrane	enzyme regulator activity	Pf00620, Pf00621	5740235	FBgn0025836	RhoGAP1A	X		Rho GTPase cycle; G alpha (12/13) signalling events; NRAGE signals death through JNK; Signalling by NGF		11	0	35.49	281.9	3	2.88517e+06	31129.3	2.82928e+06		High	Not Found	1	Biotin [K360; K409; K457; K1376]
High	Q7YU80	FBgn0260934	par-1	CG8201	Par-1, isoform R [OS=Drosophila melanogaster]	0	51.771	11	11	37	2	1046	113.6	9.83	88.83	11	cell differentiation;cell organization and biogenesis;cellular component movement;metabolic process;regulation of biological process;response to stimulus	membrane	catalytic activity;enzyme regulator activity;nucleotide binding;receptor activity;signal transducer activity	Pf00069, Pf07714, Pf14531	2768852	FBgn0260934	par-1	2R		RAF activation; Negative regulation of MAPK pathway; Interleukin-20 family signaling; MAP2K and MAPK activation		11	0	34.994	173.2	5.3	1.26753e+06	38472	1.24298e+06	25942.2	High	Peak Found	1	Biotin [K28; K359; K792; K895; K939; K945; K972; K978; K987; K1035; K1042]
High	Q9VWS3	FBgn0027335	Rip11	CG6606	Rab11 interacting protein, isoform A [OS=Drosophila melanogaster]	0	5.308	2	1	1	1	832	91.8	6.28	1.77	1	cell organization and biogenesis;transport	cytoplasm	protein binding	Pf00168, Pf09457	32850	FBgn0027335	Rip11	X		Vasopressin regulates renal water homeostasis via Aquaporins		3	0	34.794	241.1	6.9	99023.5	2846	97105.5		High	Not Found	1	Biotin [K402]
High	Q7JWI7	FBgn0033028	hrm	CG11665	RE60337p [OS=Drosophila melanogaster]	0	11.013	3	2	7	2	658	71.7	8.38	12.67	2	transport	membrane	transporter activity	Pf07690	35499	FBgn0033028	CG11665	2R		Basigin interactions; Pyruvate metabolism; Proton-coupled monocarboxylate transport; Transport of bile salts and organic acids, metal ions and amine compounds		11	0	34.567	215.2	9.1	3.28878e+06	139373	3225085	126835	High	High	1	Biotin [K5; K32]
High	Q9VI13	FBgn0267698	Pak	CG10295	LD20767p [OS=Drosophila melanogaster]	0	6.849	5	1	2	1	704	76.1	7.37	6.06	1	cell organization and biogenesis;cellular component movement;metabolic process;regulation of biological process;response to stimulus	cytoplasm;cytoskeleton	catalytic activity;enzyme regulator activity;nucleotide binding;protein binding;receptor activity;signal transducer activity	Pf00069, Pf00786, Pf07714, Pf14531	44039	FBgn0267698	Pak	3R		RHO GTPases activate PAKs; MAPK6/MAPK4 signaling; CD209 (DC-SIGN) signaling; CD28 dependent Vav1 pathway; Regulation of actin dynamics for phagocytic cup formation; Signal transduction by L1; DSCAM interactions; EPHB-mediated forward signaling; VEGFR2 mediated vascular permeability; Ephrin signaling		29	0	33.401	281.2	8.4	405488	12140	397634		High	High	1	Biotin [K295]
High	Q9VY15	FBgn0030582	CG14411	CG14411	FI17948p1 [OS=Drosophila melanogaster]	0	11.483	5	2	4	2	843	93.9	7.18	7.55	2	defense response;metabolic process;response to stimulus	cytoplasm	catalytic activity	Pf06602, Pf12578	32408	FBgn0030582	CG14411	X		Synthesis of PIPs at the early endosome membrane		5	0	33.065	268.1	2.5	940962	8715.55	922737		High	Not Found	1	Biotin [K23; K647]; Met-loss+Acetyl [N-Term]
High	Q9W1A4	FBgn0041582	tamo	CG4057	Protein tamozhennic [OS=Drosophila melanogaster]	0	17.373	5	3	8	3	797	87.9	7.46	17.5	3	development;transport	cytoplasm	metal ion binding;protein binding	Pf09409	37864	FBgn0041582	tamo	2R				0	0	33.014	198.8	5.1	1.51062e+06	38908.5	1.46958e+06		High	High	1	Biotin [K611; K620; K705]
High	Q9VVG4	FBgn0266669	Sec3	CG3885	exocyst complex component 1 [OS=Drosophila melanogaster]	0	15.692	4	2	5	2	889	102.6	6.62	11.36	2	transport	membrane	protein binding	Pf09763, Pf15277	39940	FBgn0266669	sec3	3L		VxPx cargo-targeting to cilium; Insulin processing		7	0	32.329	276	9.9	489523	17477.1	480041		High	High	1	Biotin [K272; K468]
High	A0A126GV13	FBgn0039141	spas	CG5977	spastin [OS=Drosophila melanogaster]	0	4.736	3	1	2	1	489	53.6	9.32	3.54	1	cell differentiation;cell division;cell organization and biogenesis;cellular component movement;development;regulation of biological process;response to stimulus	chromosome;cytoplasm;cytoskeleton;membrane;nucleus	catalytic activity;nucleotide binding;protein binding	Pf00004, Pf01078, Pf04212, Pf06068, Pf07724, Pf07728, Pf09336, Pf13401	42846	FBgn0039141	spas	3R				0	0	32.154	272.3	8.5	296164	9210.71	290428		High	High	1	Biotin [K133]
High	Q9U470	FBgn0026379	Pten	CG5671	Phosphatase and tensin homolog [OS=Drosophila melanogaster]	0	4.113	3	1	1	1	506	58.1	7.4	3.01	1	cell death;cell organization and biogenesis;cell proliferation;defense response;metabolic process;regulation of biological process;response to stimulus	cytoplasm;nucleus	catalytic activity;protein binding	Pf00102, Pf00782, Pf10409, Pf14566						Regulation of PTEN localization; Ub-specific processing proteases; Regulation of PTEN stability and activity; Synthesis of IP3 and IP4 in the cytosol; Downstream TCR signaling; Synthesis of PIPs at the plasma membrane; Negative regulation of the PI3K/AKT network		22	0	31.574	276.1	8.7	391726	12406.5	384139		High	Not Found	1	Biotin [K453; K454]
High	C4IXX9	FBgn0037757	CG8516	CG8516	GM31468p [OS=Drosophila melanogaster]	0	5.314	2	2	2	2	728	77	6.57	2.49	2		membrane				FBgn0037757		3R				0	0	30.921	257.7	8.4	343028	11242.1	336384		High	Not Found	1	Biotin [K169; K177]
High	P83099	FBgn0259680			Putative protein kinase C delta type homolog [OS=Drosophila melanogaster]	0.001	2.599	2	1	3	1	671	76.3	8.51	2.49	1	metabolic process;regulation of biological process;response to stimulus	membrane	catalytic activity;metal ion binding;nucleotide binding	Pf00069, Pf00130, Pf00433, Pf07714	32191	FBgn0259680	Pkcdelta	X	AGE-RAGE signaling pathway in diabetic complications	Calmodulin induced events; Gastrin-CREB signalling pathway via PKC and MAPK; Neutrophil degranulation; HuR (ELAVL1) binds and stabilizes mRNA; Role of phospholipids in phagocytosis; FCERI mediated NF-kB activation; Downstream TCR signaling; Effects of PIP2 hydrolysis; CLEC7A (Dectin-1) signaling; VEGFR2 mediated cell proliferation; Apoptotic cleavage of cellular proteins; Netrin-1 signaling		43	0	30.827	195.4	6.3	134074	4349.17	131477		High	High	1	Biotin [K70]
High	Q9VXB0	FBgn0030791	CG9132	CG9132	NECAP-like protein CG9132 [OS=Drosophila melanogaster]	0	4.244	7	1	1	1	246	26.6	8.81	0	1	transport	membrane		Pf07933	2768881	FBgn0030791	CG9132	X		Cargo recognition for clathrin-mediated endocytosis		4	0	30.534	193.2	6.3	201679	6605.12	197773		Peak Found	Not Found	1	Biotin [K175]
High	Q03017-1	FBgn0000250	cact	CG5848	NF-kappa-B inhibitor cactus [OS=Drosophila melanogaster]	0	29.582	10	4	13	4	500	53.8	4.84	29.84	4	defense response;development;regulation of biological process;response to stimulus;transport	cytoplasm;cytosol	protein binding	Pf00023, Pf12796, Pf13606, Pf13637, Pf13857	34969	FBgn0000250	cact	2L	Toll and Imd signaling pathway	Activation of NF-kappaB in B cells; Interleukin-1 family signaling; Signalling by NGF; NF-kB is activated and signals survival; FCERI mediated NF-kB activation; Phosphorylated CACT, DL and DIF homodimers dissociate from the TL receptor 'signalling complex'; Downstream TCR signaling; DL and DIF homodimers bind to TUB and phosphorylated PLL in the TL receptor 'signalling complex'; DL and DIF homodi…	Humoral Immune Response to Fungal and Bacterial Pathogens	29	0	30.425	274.7	11.2	1.07796e+07	440614	1.05708e+07	428978	High	High	1	Biotin [K6; K51; K61; K148]; Met-loss [N-Term]
High	Q9VHP0	FBgn0263231	bel	CG9748	ATP-dependent RNA helicase bel [OS=Drosophila melanogaster]	0	3.693	2	1	1	1	798	85	7.53	1.97	1	cell differentiation;cell organization and biogenesis;development;metabolic process;regulation of biological process;response to stimulus	cytoplasm;cytosol	catalytic activity;DNA binding;nucleotide binding;RNA binding	Pf00270, Pf00271, Pf04851	45826	FBgn0263231	bel	3R		Neutrophil degranulation		3	0	29.597	100.1	3.4	100903	3409.18	98948.5		High	Not Found	1	Biotin [K242]
High	Q8SWT2	FBgn0032883	Rhau	CG9323	CG9323, isoform A [OS=Drosophila melanogaster]	0.001	2.736	1	1	1	1	942	108	8.47	0	1	metabolic process	cytoplasm	catalytic activity;nucleotide binding;RNA binding	Pf00270, Pf00271, Pf04408, Pf07717	35339	FBgn0032883	CG9323	2L	RNA degradation	DEx/H-box helicases activate type I IFN and inflammatory cytokines production		5	0	29.23	287.2	9.8	454372	15544.6	445571		High	Not Found	1	Biotin [K24]
High	Q8IMK1	FBgn0083969	CG34133	CG34133	RE64336p [OS=Drosophila melanogaster]	0	69.312	18	12	20	12	1108	121.1	7.74	42.64	12			protein binding	Pf00400	318566	FBgn0083969	CG34133	3R				0	0	29.227	222.7	12	5.19994e+06	280474	5.0851e+06	213822	High	Peak Found	1	Biotin [K31; K81; K92; K144; K229; K235; K271; K333; K445; K454; K476; K486; K646; K648; K685]
High	Q9VBY8-2	FBgn0266719	stac	CG34349	Isoform D of Protein unc-13 homolog 4B [OS=Drosophila melanogaster]	0	58.899	7	11	22	6	1128	129.3	5.91	20.05	11	cell organization and biogenesis;transport		protein binding	Pf00168, Pf10540	43002	FBgn0266719	CG34349; stac; Unc-13-4B	3R				0	7	28.991	259.7	8.8	1.35576e+07	459634	1.3295e+07	357406	High	High	1	Biotin [K12; K26; K47; K56; K81; K240; K245; K248; K252; K255]
High	Q9VZS7	FBgn0035420	hob	CG14967	Uncharacterized protein, isoform B [OS=Drosophila melanogaster]	0	5.882	1	2	4	2	2300	262.6	8.15	9.6	2				Pf10293, Pf10344, Pf10347, Pf10351	38395	FBgn0035420	CG14967	3L				0	0	28.408	256.8	15	350325	20419.6	343540		High	High	1	Biotin [K1535; K2284; K2285]
High	R9PY70	FBgn0261802	CG42748	CG42748	Uncharacterized protein, isoform G [OS=Drosophila melanogaster]	0	110.894	7	13	64	13	2139	236.3	7.42	108.53	13		membrane	protein binding	Pf01753	35442	FBgn0261802	CG42748	2L				0	0	28.162	184.2	39.6	3.30152e+07	7.09079e+06	3.23757e+07	7.04644e+06	High	High	1	Biotin [K665; K673; K784; K1044; K1172; K1177; K1277; K1295; K1350; K1407; K1449; K1560]
High	Q8SWV4	FBgn0040505	Alk	CG8250	LP03070p [OS=Drosophila melanogaster]	0	5.244	1	1	2	1	1158	126	6.54	3.64	1	cell organization and biogenesis;cellular component movement;metabolic process;regulation of biological process;response to stimulus	membrane	catalytic activity;nucleotide binding;receptor activity;signal transducer activity	Pf00069, Pf00629, Pf07714, Pf14531								0	0	28.147	141.1	5	102625	3645.98	100637		High	Not Found	1	Biotin [K1096]
High	A1Z7K9	FBgn0033352	PAN2	CG8232	PAN2-PAN3 deadenylation complex catalytic subunit PAN2 [OS=Drosophila melanogaster]	0	13.856	3	2	4	2	1241	138.9	6.07	4.49	2	metabolic process	cytoplasm;nucleus	catalytic activity;metal ion binding;protein binding	Pf00443, Pf00929, Pf13423	35893	FBgn0033352	CG8232; PAN2	2R		Deadenylation of mRNA		3	0	27.548	173.3	6.3	506415	18383.2	496606		High	Not Found	1	Biotin [K415; K819]
High	Q9VP77	FBgn0037051	CG10565	CG10565	LD23875p [OS=Drosophila melanogaster]	0	17.211	8	4	7	4	646	73.6	8.97	12.49	4			DNA binding	Pf00226, Pf00249	40332	FBgn0037051	CG10565	3L		Regulation of HSF1-mediated heat shock response		4	0	27.206	238.3	13.1	450790	24717.8	442059		High	High	1	Biotin [K85; K424; K495; K499]
High	Q9VBZ5	FBgn0039261	Ythdf	CG6422	CG6422, isoform A [OS=Drosophila melanogaster]	0	28.385	10	5	13	5	700	78.9	8.95	26.04	5		cytoplasm	RNA binding	Pf04146	42995	FBgn0039261	CG6422	3R				0	0	27.145	192.7	23.1	2.74899e+06	329783	2.69574e+06	297135	High	High	1	Biotin [K145; K251; K331; K585; K624]
High	A0A0B7P9G0	FBgn0262124	uex	CG42595	unextended, isoform E [OS=Drosophila melanogaster]	0	11.76	3	2	3	2	834	93.2	5.6	7.05	2	cellular homeostasis	membrane		Pf00027, Pf01595	5740320	FBgn0262124	uex	2R				0	0	27.046	253.1	14.7	719711	41844.5	705772	37228	High	Peak Found	1	Biotin [K533; K711]
Medium	Q9VK56	FBgn0032456	MRP	CG6214	Multidrug-Resistance like protein 1, isoform A [OS=Drosophila melanogaster]	0.023	1.272	2	1	1	1	1549	173.3	6.44	2.14	1	response to stimulus;transport	membrane	catalytic activity;nucleotide binding;transporter activity	Pf00005, Pf00664	34686	FBgn0032456	MRP	2L		ABC-family proteins mediated transport; Synthesis of Leukotrienes (LT) and Eoxins (EX); Cobalamin (Cbl, vitamin B12) transport and metabolism		10	0	26.337	264.2	10	65404.9	2483.4	64138.1		High	Not Found	1	Biotin [K862]
High	Q8SWU9	FBgn0000711	flw	CG2096	Serine/threonine-protein phosphatase [OS=Drosophila melanogaster]	0.001	2.76	3	1	2	1	330	37.7	6.18	0	1	metabolic process		catalytic activity;metal ion binding	Pf00149								0	0	26.234	287.3	10.9	344205	13120.6	337538		High	Not Found	1	Biotin [K328]
High	Q24468	FBgn0003169	put	CG7904	Serine/threonine-protein kinase receptor [OS=Drosophila melanogaster]	0	5.717	3	1	2	1	516	58.6	6.74	2.11	1	cell division;cell organization and biogenesis;cellular component movement;metabolic process;regulation of biological process;response to stimulus	membrane	catalytic activity;metal ion binding;nucleotide binding;protein binding;receptor activity;signal transducer activity	Pf00069, Pf01064, Pf07714	41772	FBgn0003169	put	3R		Signaling by Activin; Signaling by BMP		4	0	26.08	174.3	6.7	450039	17256	441323		High	Not Found	1	Biotin [K501]
High	O96838	FBgn0028741	fab1	CG6355	Putative 1-phosphatidylinositol 3-phosphate 5-kinase [OS=Drosophila melanogaster]	0	4.24	1	1	2	1	1809	204.5	7.59	1.84	1	cell organization and biogenesis;metabolic process;regulation of biological process;response to stimulus;transport	endosome;membrane	catalytic activity;metal ion binding;nucleotide binding;protein binding	Pf00118, Pf01363, Pf01504	37033	FBgn0028741	fab1	2R	Inositol phosphate metabolism; Phosphatidylinositol signaling system; Phagosome	Synthesis of PIPs at the Golgi membrane; Synthesis of PIPs at the early endosome membrane; Synthesis of PIPs at the late endosome membrane		10	0	25.807	278.4	10.8	176472	6838.11	173054		High	High	1	Biotin [K1764]
High	Q8INB6	FBgn0250823	gish	CG6963	Gilgamesh, isoform C [OS=Drosophila melanogaster]	0	23.544	8	3	18	3	427	48.7	9.17	37.14	3	cellular component movement;metabolic process;regulation of biological process;response to stimulus;transport	cytoplasm;membrane;nucleus	catalytic activity;enzyme regulator activity;nucleotide binding;receptor activity;signal transducer activity	Pf00069, Pf07714, Pf12605	49701	FBgn0250823	gish	3R		Sphingolipid de novo biosynthesis		4	0	25.386	168	5.3	2.57654e+06	81355.1	2.52664e+06	44585.4	High	High	1	Biotin [K342; K346; K357]
High	Q9VYY9	FBgn0262740	Evi5	CG11727	Ecotropic viral integration site 5 ortholog [OS=Drosophila melanogaster]	0	4.458	1	1	2	1	807	92.7	5.35	4.24	1	cellular component movement;regulation of biological process;transport	cytoplasm;endosome;Golgi	enzyme regulator activity;protein binding	Pf00566, Pf08317	32088	FBgn0262740	CG11727; Evi5	X				0	0	25.201	245	9.7	112910	4480.32	110723		High	High	1	Biotin [K599]
High	M9MS19	FBgn0261788	Ank2	CG42734	ankyrin 2, isoform P [OS=Drosophila melanogaster]	0	3.347	0	2	2	2	4230	464.6	5	1.6	2	cell growth;cell organization and biogenesis;cellular homeostasis;regulation of biological process;response to stimulus	cytoplasm;membrane	protein binding	Pf00023, Pf00531, Pf00791, Pf12796, Pf13606, Pf13637, Pf13857, Pf14755	38863	FBgn0261788	Ank2	3L		Neurofascin interactions; COPI-mediated anterograde transport		12	0	25.15	280.9	10.9	704107	27333.2	690469		High	Not Found	1	Acetyl [N-Term]; Biotin [K5; K6]
High	Q9VPJ9	FBgn0025683			CG3164, isoform B [OS=Drosophila melanogaster]	0	51.073	10	8	23	8	698	78.1	8.79	45.92	8	transport	membrane	catalytic activity;nucleotide binding;transporter activity	Pf00005, Pf01061, Pf03193, Pf12698, Pf13304	33171	FBgn0025683	CG3164	2L				0	0	24.903	161.5	11.9	4.3439e+06	319285	4.25977e+06	263544	High	High	1	Biotin [K3; K24; K329; K336; K341; K346]; Met-loss [N-Term]
High	Q8T9C4				SD07683p [OS=Drosophila melanogaster]	0.007	2.493	2	1	1	1	512	57.7	8.54	1.97	1	metabolic process		catalytic activity;metal ion binding	Pf03564								0	0	24.899	232.5	9.3	138995	5582.31	136303		High	Not Found	1	Biotin [K125]
High	Q00168	FBgn0264607	CaMKII	CG18069	Calcium/calmodulin-dependent protein kinase type II alpha chain [OS=Drosophila melanogaster]	0	26.679	6	6	22	6	530	59.9	7.43	29.58	6	cell communication;cell differentiation;cell organization and biogenesis;metabolic process;regulation of biological process;response to stimulus	cytoplasm;membrane	catalytic activity;enzyme regulator activity;nucleotide binding;protein binding;receptor activity;signal transducer activity	Pf00069, Pf07714, Pf08332, Pf13474, Pf14534	43828	FBgn0264607	CaMKII	4	Phototransduction - fly; Wnt signaling pathway	CREB phosphorylation through the activation of Ras; HSF1-dependent transactivation; Ca2+ pathway; Unblocking of NMDA receptor, glutamate binding and activation; CREB phosphorylation through the activation of CaMKII		18	0	24.797	266.4	22	2.68824e+07	2.22483e+06	2.63617e+07	2.19603e+06	High	High	1	Biotin [K149; K301; K322; K323]
High	Q963E5	FBgn0260934	par-1	CG8201	par-1, isoform T [OS=Drosophila melanogaster]	0	79.305	12	14	53	3	1058	114.8	9.88	124.79	14	cell differentiation;cell organization and biogenesis;cellular component movement;metabolic process;regulation of biological process;response to stimulus	membrane	catalytic activity;enzyme regulator activity;nucleotide binding;receptor activity;signal transducer activity	Pf00069, Pf07714, Pf14531	2768852	FBgn0260934	par-1	2R		RAF activation; Negative regulation of MAPK pathway; Interleukin-20 family signaling; MAP2K and MAPK activation		11	13	24.441	209.4	6.7	3.03734e+07	977367	2.97851e+07	824384	High	Not Found	1	Biotin [K28; K359; K759; K795; K898; K942; K948; K975; K981; K990; K996; K1047; K1054]
High	M9PGX9	FBgn0030349	CG10353	CG10353	Anoctamin [OS=Drosophila melanogaster]	0	5.552	3	2	2	2	1013	115.8	8.13	0	2	transport	membrane	protein binding;transporter activity	Pf04547	32148	FBgn0030349	CG10353	X		Stimuli-sensing channels; Neutrophil degranulation		6	0	24.3	126.1	5.2	148723	6120.38	145842		High	High	1	Biotin [K28; K237]
High	Q8SY34	FBgn0036801	MYPT-75D	CG6896	LD46604p [OS=Drosophila melanogaster]	0	3.327	1	1	1	1	741	80.6	6.43	1.9	1	metabolic process;regulation of biological process	cytosol	catalytic activity;enzyme regulator activity;protein binding	Pf00023, Pf12796, Pf13606, Pf13637, Pf13857	40032	FBgn0036801	MYPT-75D	3L		Myosin phosphatase dephosphoylates SQH		6	0	24.037	281.5	11.7	77566.6	3226.99	76064.2		High	Not Found	1	Acetyl [N-Term]; Biotin [K3]
High	M9PD57	FBgn0001978	stc	CG3647	shuttle craft, isoform D [OS=Drosophila melanogaster]	0	8.637	1	2	3	2	1102	122.6	8.32	2.47	2	metabolic process;regulation of biological process	nucleus	DNA binding;metal ion binding	Pf01424	34888	FBgn0001978	stc	2L				0	0	23.664	166.8	7	322162	13613.9	315922		High	Not Found	1	Biotin [K1101; K1102]
High	M9PHV6	FBgn0285954	caz	CG3606	Cabeza, isoform E [OS=Drosophila melanogaster]	0	6.308	20	1	3	1	124	13.7	11.24	9.74	1					32587	FBgn0011571	caz	X			mRNA processing	1	0	23.565	137.3	5.8	241166	10234.1	236495		High	High	1	Biotin [K43]
High	Q7KM03	FBgn0005640	Eip63E	CG10579	Ecdysone-induced protein 63E, isoform G [OS=Drosophila melanogaster]	0	10.639	5	2	3	2	522	59.9	8.59	5.32	2	metabolic process;regulation of biological process	cytosol;membrane;nucleus	catalytic activity;enzyme regulator activity;nucleotide binding;protein binding;receptor activity;signal transducer activity	Pf00069, Pf07714	38433	FBgn0005640	Eip63E	3L				0	0	23.247	269.8	12.5	527558	24355.8	517340		High	Not Found	1	Biotin [K201; K225]
Medium	Q9VNE4	FBgn0261004	asl	CG2919	asterless [OS=Drosophila melanogaster]	0.012	1.688	1	1	1	1	994	116.5	6.04	0	1	cell division;cell organization and biogenesis;metabolic process;regulation of biological process		protein binding	Pf03961, Pf04111, Pf04156, Pf09726, Pf10186	40682	FBgn0261004	asl	3R				0	0	22.824	227.3	10	209780	9191.32	205717		High	Not Found	1	Biotin [K445]
High	Q8IGT4	FBgn0035024	CG11414	CG11414	RE33889p [OS=Drosophila melanogaster]	0	14.772	8	3	4	3	867	95.9	8.82	7.54	3			metal ion binding;RNA binding	Pf13920								0	0	22.574	284.3	12.6	243882	10803.9	239158		High	High	1	Biotin [K465; K685; K852]
Medium	Q9VXZ3	FBgn0052594	be	CG32594	Ben, isoform C [OS=Drosophila melanogaster]	0.023	1.264	1	1	5	1	825	91.5	6.43	3.35	1	cell communication;response to stimulus				32430	FBgn0052594	be	X				0	0	22.105	196.6	8.9	4.13917e+06	187249	4.059e+06	187249	High	High	1	Biotin [K733]
High	Q9I7I7	FBgn0038788	Sirt2	CG5085	NAD-dependent protein deacetylase Sirt2 [OS=Drosophila melanogaster]	0	7.231	5	1	2	1	355	40.1	6.62	7.71	1	cell organization and biogenesis;metabolic process	cytoplasm;nucleus	catalytic activity;metal ion binding;nucleotide binding	Pf02146	42414	FBgn0038788	Sirt2	3R				0	0	21.996	187.3	8.5	351005	15957.6	344207	15957.6	High	Peak Found	1	Biotin [K80]
High	A1Z9M5	FBgn0050069	CG30069	CG30069	Uncharacterized protein [OS=Drosophila melanogaster]	0	159.793	12	28	59	28	4012	460.7	8.35	84.4	28					36573	FBgn0050069	CG30069	2R				0	0	21.726	275.8	17.6	2.39517e+07	1.52666e+06	2.34878e+07	1.32738e+06	High	High	1	Biotin [K132; K144; K230; K379; K394; K466; K541; K575; K607; K709; K825; K1054; K1286; K1808; K2098; K2214; K2388; K2562; K2736; K3026; K3182; K3194; K3225; K3258; K3265; K3493; K3526; K3584; K3621; K3646; K3654; K3769; K3775; K3814; K3871; K3967; K3975; K3992; K4006]
High	Q8INC3	FBgn0026059	Mhcl	CG31045	myosin heavy chain-like, isoform B [OS=Drosophila melanogaster]	0	7.532	2	2	2	2	2194	244.7	6.73	2.8	2	regulation of biological process		catalytic activity;motor activity;nucleotide binding;protein binding;structural molecule activity	Pf00038, Pf00063, Pf00595, Pf01576, Pf04012, Pf05557, Pf05701, Pf07888, Pf09731, Pf10368, Pf11559, Pf12128, Pf14992	41955	FBgn0026059	Mhcl	3R				0	0	21.535	278	12.9	396569	18414.9	388888		High	Not Found	1	Biotin [K7; K151]; Acetyl [N-Term]
High	Q9Y0H4	FBgn0003557	Su(dx)	CG4244	E3 ubiquitin-protein ligase Su(Dx) [OS=Drosophila melanogaster]	0	3.68	1	1	1	1	949	107.9	7.21	1.85	1	development;metabolic process;regulation of biological process;response to stimulus;transport	cytoplasm	catalytic activity;protein binding	Pf00168, Pf00397, Pf00632	33379	FBgn0003557	Su(dx)	2L	Ubiquitin mediated proteolysis; Endocytosis	Activated NOTCH1 Transmits Signal to the Nucleus; Downregulation of ERBB4 signaling; Regulation of PTEN stability and activity		13	0	21.452	267.8	12.5	274108	12777.9	268799		High	Not Found	1	Biotin [K561]
High	Q9VZZ9	FBgn0016794	dos	CG1044	Protein daughter of sevenless [OS=Drosophila melanogaster]	0	4.413	1	1	2	1	878	95.5	7.44	5.45	1	development;regulation of biological process;response to stimulus	cytoplasm;membrane	protein binding	Pf00169, Pf14593	38321	FBgn0016794	dos	3L	MAPK signaling pathway - fly	PI5P, PP2A and IER3 Regulate PI3K/AKT Signaling; MET activates RAP1 and RAC1; PI-3K cascade:FGFR3; PI3K Cascade; Signaling by MET; MET promotes cell motility; PI-3K cascade:FGFR1; GAB1 signalosome; Role of LAT2/NTAL/LAB on calcium mobilization; Signaling by SCF-KIT; PI3K events in ERBB2 signaling; Signaling by ERBB2; MET activates PI3K/AKT signaling; PI-3K cascade:FGFR4; MET activates PTPN11; PI-…		42	0	21.411	136.3	6.4	138919	6488.29	136229		High	Not Found	1	Biotin [K492]
High	M9PCS0	FBgn0031857	LUBEL	CG11321	Uncharacterized protein, isoform I [OS=Drosophila melanogaster]	0	187.436	12	35	85	12	2839	314.8	5.17	135.29	35	metabolic process;response to stimulus		catalytic activity;metal ion binding;protein binding	Pf01485, Pf13639	33950	FBgn0031857	CG11321	2L				0	23	21.355	253.2	11.4	3.41322e+07	1.53315e+06	3.34711e+07	1.27402e+06	High	High	1	Biotin [K9; K82; K171; K185; K236; K256; K528; K538; K559; K588; K592; K600; K740; K744; K752; K759; K766; K777; K785; K801; K1090; K1122; K1257; K1560; K1763; K2212; K2221; K2241; K2264; K2285; K2298; K2782]; Met-loss+Acetyl [N-Term]
High	Q9VYM7	FBgn0259143	CG42258	CG42258	Uncharacterized protein, isoform C [OS=Drosophila melanogaster]	0	3.435	2	1	6	1	465	47.7	4.93	5.3	1		membrane			32196	FBgn0259143	CG42258	X				0	0	21.238	238.3	11.2	7.22905e+06	340378	7089028	340378	High	High	1	Biotin [K351]
High	Q23977-1	FBgn0010303	hep	CG4353	dual specificity mitogen-activated protein kinase kinase hemipterous [OS=Drosophila melanogaster]	0	41.944	8	7	20	7	1178	125	9.61	44.88	7	cell growth;cell organization and biogenesis;cellular component movement;defense response;development;metabolic process;regulation of biological process;response to stimulus	cytoplasm;cytosol	catalytic activity;nucleotide binding;protein binding;signal transducer activity;structural molecule activity	Pf00069, Pf07714, Pf14531	32256	FBgn0010303	hep	X	Toll and Imd signaling pathway; MAPK signaling pathway - fly; Protein processing in endoplasmic reticulum; Apoptosis - fly	JNK (c-Jun kinases) phosphorylation and activation mediated by activated human TAK1; Oxidative Stress Induced Senescence; Activation of the IkappaB kinase complex, KEY:IRD5 dimer:KEY; Activated TLR4 signalling; Formation of the cytosolic BSK 'scaffolding complex'; FCERI mediated MAPK activation; Activation of RAC1:GTP by FZ:DSH complex		43	0	21.139	133.9	4.2	2.71986e+06	85039.7	2.64688e+06		High	Not Found	1	Biotin [K349; K618; K636; K644; K983; K1031; K1115]
High	O61491	FBgn0024754	Flo1	CG8200	Flotillin-1 [OS=Drosophila melanogaster]	0	35.928	15	5	19	5	426	47.1	5.64	36.29	5	development	cytoplasm;membrane	protein binding;structural molecule activity	Pf00769, Pf01145	36726	FBgn0024754	Flo; Flo-1; Flo1	2R				0	0	20.933	210.5	17.8	2.1771e+06	184088	2.13493e+06	150901	High	High	1	Biotin [K223; K253; K335; K380; K412]
High	O02195	FBgn0015834	eIF3i	CG8882	Eukaryotic translation initiation factor 3 subunit I [OS=Drosophila melanogaster]	0.007	2.289	2	1	2	1	326	36.1	5.34	3.56	1	metabolic process	cytoplasm	protein binding;RNA binding	Pf00400	33710	FBgn0015834	Trip1	2L	RNA transport	Formation of a pool of free 40S subunits; Ribosomal scanning and start codon recognition; Translation initiation complex formation; GTP hydrolysis and joining of the 60S ribosomal subunit; L13a-mediated translational silencing of Ceruloplasmin expression; Formation of the ternary complex, and subsequently, the 43S complex	Translation Factors	13	0	20.877	127.9	6.1	65018	3114.37	63758.7		High	Not Found	1	Biotin [K266]
High	X2JDY8	FBgn0030685	Graf	CG8948	GTPase regulator associated with FAK, isoform G [OS=Drosophila melanogaster]	0	34.62	6	5	11	5	1025	115.6	8.07	26.17	5	regulation of biological process;response to stimulus		enzyme regulator activity;protein binding	Pf00018, Pf00169, Pf00620, Pf07653, Pf07888, Pf14604	32522	FBgn0030685	Graf	X		Rho GTPase cycle		3	0	19.972	235.2	22	1.96712e+06	184299	1.92902e+06	158016	High	High	1	Biotin [K5; K598; K604; K628; K652]; Met-loss [N-Term]
High	Q7K105	FBgn0033402	Myd88	CG2078	LD20892p [OS=Drosophila melanogaster]	0	7.615	4	2	2	2	537	61.1	8.65	3.48	2	defense response;regulation of biological process;response to stimulus	cytosol;membrane	protein binding	Pf13676	35956	FBgn0033402	Myd88	2R	Toll and Imd signaling pathway	TRAF6 mediated NF-kB activation; TAK1 activates NFkB by phosphorylation and activation of IKKs complex; PLL kinase binds to TUB in the TL receptor 'signalling complex'; Interleukin-1 family signaling; Activated TLR4 signalling; TRAF6 mediated IRF7 activation in TLR7/8 or 9 signaling; Phosphorylated CACT, DL and DIF homodimers dissociate from the TL receptor 'signalling complex'; DL and DIF homodi…	Humoral Immune Response to Fungal and Bacterial Pathogens; Toll, IMD, JAK/STAT Pathways for Immune Response to Pathogens	43	0	19.679	254.2	23.4	255067	23521.4	250126		High	Not Found	1	Biotin [K185; K363]
High	Q4V4B8	FBgn0031649	hoe2	CG15624	IP03817p [OS=Drosophila melanogaster]	0	3.366	1	1	2	1	882	98.6	6.6	2.26	1	transport	membrane		Pf03600		FBgn0031649		2L				0	0	19.648	107.5	5.5	343279	17471.2	336630		High	Not Found	1	Biotin [K55]
High	Q9VB04	FBgn0045862	btz	CG12878	barentsz, isoform A [OS=Drosophila melanogaster]	0	7.379	3	3	4	3	761	83.6	5.49	1.65	3	metabolic process	cytoplasm	protein binding;RNA binding	Pf09405	43331	FBgn0045862	btz	3R	RNA transport; mRNA surveillance pathway	Transport of Mature mRNA derived from an Intron-Containing Transcript; mRNA Splicing - Major Pathway; Cleavage of Growing Transcript in the Termination Region ; mRNA 3'-end processing; Nonsense Mediated Decay (NMD) enhanced by the Exon Junction Complex (EJC)		15	0	19.244	262.9	15.8	1.63561e+06	98331.4	1.60393e+06	76256.5	High	Peak Found	1	Biotin [K140; K203; K260]
High	Q8WQ61	FBgn0035060	Eps-15	CG16932	Eps-15 protein [OS=Drosophila melanogaster]	0	35.059	8	7	12	7	1253	134.4	5.27	31.65	7	metabolic process;regulation of biological process;transport	cytoplasm;Golgi	catalytic activity;metal ion binding;motor activity;protein binding;structural molecule activity	Pf00038, Pf00261, Pf01576, Pf04111, Pf05557, Pf05622, Pf05667, Pf05911, Pf06008, Pf07888, Pf08614, Pf09728, Pf09730, Pf10174, Pf11559, Pf12072, Pf12128, Pf12325, Pf12763, Pf12795, Pf13514, Pf15294						EGFR downregulation; Negative regulation of MET activity; Cargo recognition for clathrin-mediated endocytosis; Signaling by MET		10	0	19.219	273.6	15.2	2.11619e+06	117758	2.0752e+06	67610.1	High	High	1	Biotin [K634; K967; K981; K1047; K1161; K1175; K1225; K1227]
High	G4LU05	FBgn0265416	Neto	CG44328	Neuropilin and tolloid-like, isoform B [OS=Drosophila melanogaster]	0	7.091	3	2	4	2	822	91.8	6.96	6.43	2	cell communication;cell organization and biogenesis;regulation of biological process;response to stimulus	membrane	protein binding	Pf00057, Pf00431	32303	FBgn0265416	CG32635; Neto	X				0	0	19.088	188.6	9.9	631690	33070.9	619455		High	Not Found	1	Biotin [K536; K799; K804]
High	P81900	FBgn0022382	Pka-R2	CG15862	cAMP-dependent protein kinase type II regulatory subunit [OS=Drosophila melanogaster]	0	31.681	16	5	18	5	377	42.7	4.97	28.98	5	cellular component movement;regulation of biological process;response to stimulus	cytoplasm;membrane	enzyme regulator activity;nucleotide binding;protein binding	Pf00027, Pf02197	36041	FBgn0022382	Pka-R2	2R		Factors involved in megakaryocyte development and platelet production; PKA activation; Vasopressin regulates renal water homeostasis via Aquaporins; Signaling by GPCR; PKA activation in glucagon signalling; DARPP-32 events; Hedgehog 'off' state		24	0	19.064	268.4	13.9	5.93738e+07	3.07976e+06	5.82238e+07	3.06539e+06	High	High	1	Biotin [K83; K120; K365; K370]
High	Q9VZT8	FBgn0035410	MnM	CG14964	Uncharacterized protein [OS=Drosophila melanogaster]	0	284.547	35	41	192	41	1443	160.5	7.17	394.91	41	cell organization and biogenesis		protein binding;structural molecule activity	Pf00041, Pf07679, Pf13927	38384	FBgn0035410	CG14964	3L				0	0	19.031	87.1	8.7	5.88586e+07	5.87659e+06	5.76139e+07	5.52648e+06	High	High	1	Biotin [K18; K185; K222; K254; K287; K292; K307; K428; K430; K442; K444; K457; K481; K483; K485; K508; K513; K525; K534; K549; K555; K566; K571; K577; K585; K599; K605; K621; K630; K820; K828; K979; K1036; K1040; K1082; K1087; K1090; K1164; K1171; K1184; K1189; K1207; K1365]
High	M9PC77	FBgn0031857	LUBEL	CG11321	Uncharacterized protein, isoform H [OS=Drosophila melanogaster]	0	152.693	26	25	69	2	887	97.2	9.44	116.83	25	metabolic process;response to stimulus		catalytic activity;metal ion binding;protein binding	Pf01485	33950	FBgn0031857	CG11321	2L				0	0	18.948	254.9	13.5	294324	15533.4	288624		High	Not Found	1	Biotin [K9; K82; K171; K185; K236; K256; K581; K591; K612; K641; K645; K653; K793; K797; K805; K812; K819; K830; K838; K854; K867; K872; K886]; Met-loss+Acetyl [N-Term]
High	Q9NBD7	FBgn0021760	chb	CG32435	CLIP-associating protein [OS=Drosophila melanogaster]	0	4.171	1	1	2	1	1491	165.5	8.91	2.57	1	cell differentiation;cell division;cell organization and biogenesis;cellular component movement;development;regulation of biological process	chromosome;cytoplasm;cytoskeleton;nucleus	nucleotide binding;protein binding	Pf02985, Pf12348, Pf13646	43901	FBgn0021760	chb	3L				0	0	18.859	271	12.6	768221	35784.2	753341	21555.5	High	Peak Found	1	Biotin [K719]
High	A2RVF6	FBgn0033737	Nup54	CG8831	IP16983p [OS=Drosophila melanogaster]	0	5.984	4	1	2	1	401	45.5	8.25	3.5	1				Pf07851, Pf13874		FBgn0033737		2R				0	0	18.834	161.2	8.6	97128.2	5156.94	95247		High	High	1	Biotin [K38]
High	E8NH13	FBgn0001624	dlg1	CG1725	discs large 1, isoform P [OS=Drosophila melanogaster]	0	34.88	8	7	17	2	983	104.8	7.49	36.14	7	cell communication;cell organization and biogenesis;cell proliferation;metabolic process;regulation of biological process;response to stimulus	membrane	catalytic activity;protein binding;structural molecule activity	Pf00018, Pf00595, Pf00625, Pf07653, Pf14604	32083	FBgn0001624	dlg1	X				0	0	18.64	282.2	6.5	2.01981e+07	467217	1.98069e+07	459414	High	High	1	Biotin [K19; K20; K589; K686; K708; K715; K720]
High	Q9W2L7	FBgn0085425	CG34396	CG34396	Uncharacterized protein, isoform D [OS=Drosophila melanogaster]	0	60.063	9	7	29	7	975	111	9.39	44.58	7	transport	membrane	transporter activity	Pf00520, Pf07885	37398	FBgn0085425	CG34396	2R		TWIK-related spinal cord K+ channel (TRESK)		4	0	18.626	161.3	6.1	9.1985e+06	346648	9.02034e+06	287230	High	High	1	Biotin [K66; K91; K102; K225; K261; K320; K360]
High	Q08012	FBgn0004638	drk	CG6033	Protein enhancer of sevenless 2B [OS=Drosophila melanogaster]	0	5.094	7	1	1	1	211	24.4	5.36	2.76	1	cellular component movement;defense response;metabolic process;regulation of biological process;response to stimulus	cytoplasm;membrane	catalytic activity;protein binding;signal transducer activity	Pf00017, Pf00018, Pf07653, Pf14604, Pf14633	36497	FBgn0004638	drk	2R	mTOR signaling pathway; FoxO signaling pathway; Dorso-ventral axis formation; MAPK signaling pathway - fly	PI5P, PP2A and IER3 Regulate PI3K/AKT Signaling; PI-3K cascade:FGFR3; PI3K Cascade; FRS-mediated FGFR4 signaling; RHO GTPases Activate WASPs and WAVEs; SHC-mediated cascade:FGFR4; GRB2 events in EGFR signaling; SHC-mediated cascade:FGFR1; Signal attenuation; PI-3K cascade:FGFR1; Role of LAT2/NTAL/LAB on calcium mobilization; Tie2 Signaling; Negative regulation of FGFR2 signaling; Negative regulat…		107	0	18.4	264.5	14.4	120949	6573.16	118607		High	Not Found	1	Biotin [K198]
High	Q86B74	FBgn0024273	WASp	CG1520	WASp, isoform C [OS=Drosophila melanogaster]	0	7.719	4	3	3	3	494	53.5	9.19	3.55	3	cell differentiation;cell division;cell organization and biogenesis;cellular component movement;regulation of biological process;transport	cytoplasm;nucleus	protein binding	Pf00568, Pf00786, Pf02205	43402	FBgn0024273	WASp	3R		RHO GTPases Activate WASPs and WAVEs; EPHB-mediated forward signaling; Clathrin-mediated endocytosis; Regulation of actin dynamics for phagocytic cup formation; Nephrin family interactions; DCC mediated attractive signaling		19	0	18.367	266.5	18.8	700793	49355.3	687220	31667.6	High	Peak Found	1	Biotin [K411; K440; K443]
Medium	P33450	FBgn0001075	ft	CG3352	Cadherin-related tumor suppressor [OS=Drosophila melanogaster]	0.025	1.119	0	1	1	1	5147	564.4	5.08	0	1	cell differentiation;cell organization and biogenesis;cell proliferation;metabolic process;regulation of biological process;response to stimulus	membrane;mitochondrion	metal ion binding;protein binding;receptor activity	Pf00008, Pf00028, Pf00054, Pf02210, Pf08266, Pf13385	33627	FBgn0001075	ft	2L	Hippo signaling pathway -multiple species; Hippo signaling pathway - fly	Homo-/heterophilic binding of transmembrane components; Positive regulation of FT and DS; Subcellular localisation of D		9	0	18.3	225.5	12.3	209780	11463.1	205717		Peak Found	Not Found	1	Biotin [K1263]
High	Q9VY98	FBgn0030514	CG9941	CG9941	CG9941 [OS=Drosophila melanogaster]	0	14.555	3	1	2	1	789	83.8	5.39	5.02	1	metabolic process		catalytic activity;metal ion binding;protein binding	Pf00097, Pf13639, Pf13920, Pf13923, Pf14447, Pf14634	32330	FBgn0030514	CG9941	X				0	0	18.143	277.3	15.3	319595	17615.7	313405		High	Not Found	1	Biotin [K657]
High	P12370	FBgn0000273	Pka-C1	CG4379	cAMP-dependent protein kinase catalytic subunit [OS=Drosophila melanogaster]	0	13.754	5	2	10	2	353	40.8	8.69	28.5	2	cell growth;metabolic process;regulation of biological process;response to stimulus	cytoplasm;cytosol;membrane	catalytic activity;nucleotide binding;protein binding	Pf00069, Pf07714, Pf14531	34284	FBgn0000273	Pka-C1	2L	Longevity regulating pathway - multiple species; Wnt signaling pathway; Hedgehog signaling pathway - fly	CREB phosphorylation through the activation of Adenylate Cyclase; Phosphorylation of CI; VEGFA-VEGFR2 Pathway; Vasopressin regulates renal water homeostasis via Aquaporins; DARPP-32 events; PKA activation in glucagon signalling; CD209 (DC-SIGN) signaling; Rap1 signalling; Ubiquitination and proteolysis of phosphorylated CI; Factors involved in megakaryocyte development and platelet production; Gl…		51	0	18.039	260.9	16.4	2.0539e+06	129219	2.01412e+06	97758.4	High	High	1	Biotin [K10; K11]; Met-loss [N-Term]
High	Q9W4T4	FBgn0000479	dnc	CG32498	cAMP-specific 3',5'-cyclic phosphodiesterase, isoform I [OS=Drosophila melanogaster]	0	19.27	3	2	6	1	1209	129.3	6.07	9.63	2	cell communication;cell growth;metabolic process;regulation of biological process;reproduction;response to stimulus		catalytic activity;metal ion binding	Pf00233	31309	FBgn0000479	dnc	X		G alpha (s) signalling events; DARPP-32 events		6	0	17.898	281.7	15.7	407884	22789.1	399984		High	Not Found	1	Biotin [K174; K700]
High	Q7KY09	FBgn0024277	trio	CG18214	trio [OS=Drosophila melanogaster]	0	13.567	2	4	8	4	2263	256.7	6.61	10.12	4	cell communication;cell growth;cell organization and biogenesis;cellular component movement;regulation of biological process;response to stimulus		protein binding	Pf00169, Pf00435, Pf00621, Pf00650, Pf13716						Rho GTPase cycle; NRAGE signals death through JNK; Gastrin-CREB signalling pathway via PKC and MAPK; G alpha (12/13) signalling events; EPHB-mediated forward signaling; Signalling by NGF; DCC mediated attractive signaling		19	0	17.869	242.3	27.3	4.03302e+06	454491	3.95491e+06	424713	High	High	1	Biotin [K1741; K1766; K1784; K2180]
High	H9XVN1	FBgn0259216	RhoGAP102A	CG42316	Rho GTPase activating protein at 102A, isoform D [OS=Drosophila melanogaster]	0	191.399	28	33	103	33	1256	142.8	9.22	194.65	33	regulation of biological process;response to stimulus		enzyme regulator activity	Pf00620	43781	FBgn0259216	RhoGAP102A	4		Rho GTPase cycle		3	0	17.505	122.7	19.5	5.18605e+07	8.23597e+06	5.0779e+07	7.97769e+06	High	High	1	Biotin [K22; K23; K54; K103; K166; K196; K204; K368; K370; K428; K461; K472; K478; K486; K526; K548; K556; K642; K653; K670; K745; K790; K809; K845; K1137; K1192; K1217; K1221; K1223; K1231; K1237]
High	H9XVM7	FBgn0024811	Crk	CG1587	Crk oncogene, isoform D [OS=Drosophila melanogaster]	0	13.118	10	1	3	1	184	21.4	5.72	9.57	1	cell organization and biogenesis;cellular component movement;regulation of biological process;response to stimulus		protein binding	Pf00017, Pf00018, Pf07653, Pf14604	43775	FBgn0024811	Crk	4				0	0	17.113	278	16.2	313563	18323.2	307489		High	High	1	Biotin [K114]
High	A1Z7A6	FBgn0050372	Asap	CG30372	ArfGAP with SH3 domain, ANK repeat and PH domain-containing protein [OS=Drosophila melanogaster]	0	42.508	7	8	16	8	1155	127.2	7.03	28.73	8	cell organization and biogenesis;development;regulation of biological process	cytoplasm;membrane;nucleus	enzyme regulator activity;metal ion binding;protein binding	Pf00018, Pf00023, Pf00169, Pf01412, Pf07653, Pf12796, Pf13637, Pf13857, Pf14604	35783	FBgn0050372	Asap1; CG30372; Asap	2R	Endocytosis	VxPx cargo-targeting to cilium		5	0	17	224.2	11	3.19072e+06	155859	3.12892e+06	75459.8	High	Peak Found	1	Biotin [K170; K324; K840; K851; K852; K896; K987; K1087]
High	Q9VM65	FBgn0031871	Fgop2	CG10158	FGFR1 oncogene partner 2 homolog [OS=Drosophila melanogaster]	0	21.11	14	4	11	4	315	35.1	4.65	24.57	4	regulation of biological process			Pf05769	33971	FBgn0031871	CG10158; Fgop2	2L				0	0	16.979	150.5	21.6	974236	139822	955367	114505	High	High	1	Biotin [K61; K117; K121; K182]
High	A0A1W5PZ45	FBgn0028675	Sur	CG5772	sulfonylurea receptor [OS=Drosophila melanogaster]	0	3.248	0	1	2	1	2223	247.9	7.03	1.6	1	metabolic process;response to stimulus;transport	membrane	catalytic activity;nucleotide binding;transporter activity	Pf00005, Pf00664	34350		Sur	2L				0	0	16.936	190.9	11.3	378360	22341.1	371032		High	Not Found	1	Biotin [K1099]
High	Q7JRH5	FBgn0034313	CG5726	CG5726	CG5726 [OS=Drosophila melanogaster]	0	5.45	1	1	4	1	766	86.5	7.74	1.81	1					37082	FBgn0034313	CG5726	2R				0	0	16.66	268.7	14.4	4.02023e+06	215821	3.94236e+06	215821	High	High	1	Biotin [K655]
High	Q9VH76	FBgn0266720	Snap24	CG9474	Synaptosomal-associated protein [OS=Drosophila melanogaster]	0	11.788	15	3	8	3	212	23.5	4.79	11.23	3	cell organization and biogenesis;transport	membrane	protein binding	Pf00835, Pf05739	41193	FBgn0266720	Snap24	3R		Other interleukin signaling; Neutrophil degranulation		6	0	16.64	163.3	10.4	3.31971e+06	211514	3.25541e+06	204112	High	High	1	Biotin [K114; K191; K204]
High	C1C3H4	FBgn0086372	lap	CG2520	MIP05850p [OS=Drosophila melanogaster]	0	4.359	2	1	2	1	752	80.2	7.18	4.33	1	cell organization and biogenesis		protein binding	Pf01417, Pf07651, Pf12484								0	0	16.638	126.7	7.6	165405	9941.42	162201		High	Not Found	1	Biotin [K659]
High	Q8IPM6	FBgn0037234	CG9795	CG9795	CG9795, isoform E [OS=Drosophila melanogaster]	0	7.104	5	2	3	2	736	80.5	7.58	4.29	2					40545	FBgn0037234	CG9795	3R				0	0	16.479	235	20	221665	18864.2	217372		High	Not Found	1	Biotin [K125; K142; K214]
High	Q9I7T7-1	FBgn0035424	Larp4B	CG11505	La-related protein CG11505 [OS=Drosophila melanogaster]	0	30.646	6	7	16	7	1531	161.9	8.75	20.55	7			RNA binding	Pf05383, Pf14259	38399	FBgn0035424	CG11505	3L				0	0	16.183	262.8	16.5	4.65733e+06	291758	4.56712e+06	283533	High	High	1	Biotin [K434; K676; K680; K685; K827; K1350; K1499]
High	Q7KN85	FBgn0020236	ATPCL	CG8322	ATP-citrate synthase [OS=Drosophila melanogaster]	0	11.646	2	1	5	1	1112	121.3	7.31	16.52	1	metabolic process;regulation of biological process	cytoplasm;cytosol	catalytic activity;metal ion binding;nucleotide binding	Pf00285, Pf00549, Pf02629, Pf08442, Pf13607	36760	FBgn0020236	ATPCL	2R	Metabolic pathways; Citrate cycle (TCA cycle)	Neutrophil degranulation; Fatty acyl-CoA biosynthesis; ChREBP activates metabolic gene expression	Fatty Acid Biosynthesis	12	0	15.899	262.3	16.5	116116	7303.46	113867		High	High	1	Biotin [K930]
High	M9PF16	FBgn0250788	β-Spec	CG5870	Spectrin beta chain [OS=Drosophila melanogaster]	0	49.209	5	13	25	13	2308	267.5	5.33	45.23	13	cell communication;cell organization and biogenesis;cellular component movement;regulation of biological process	cytoplasm;cytoskeleton;membrane	protein binding;structural molecule activity	Pf00169, Pf00307, Pf00435, Pf11971, Pf13514, Pf15410	32746	FBgn0250788	beta-Spec	X				0	0	15.689	257.1	20.8	1.47575e+07	1.19225e+06	1.44717e+07	1.1075e+06	High	High	1	Biotin [K288; K355; K1307; K1372; K1432; K1461; K1462; K2059; K2104; K2182; K2183; K2306; K2307]
High	Q9W2D9	FBgn0034654	eIF3k	CG10306	Eukaryotic translation initiation factor 3 subunit K [OS=Drosophila melanogaster]	0.007	2.392	3	1	1	1	222	25.6	6.43	1.85	1	metabolic process;regulation of biological process	cytoplasm	RNA binding	Pf03399, Pf10075	37475	FBgn0034654	CG10306	2R		Formation of a pool of free 40S subunits; Ribosomal scanning and start codon recognition; Translation initiation complex formation; GTP hydrolysis and joining of the 60S ribosomal subunit; L13a-mediated translational silencing of Ceruloplasmin expression; Formation of the ternary complex, and subsequently, the 43S complex		11	0	15.681	275.7	17.6	224790	14334.9	220437		High	Not Found	1	Biotin [K203]
High	Q9V4B6	FBgn0051998	CG31998	CG31998	Uncharacterized protein, isoform A [OS=Drosophila melanogaster]	0	21.505	3	3	10	3	1459	161.8	8.24	9.33	3		membrane			43774	FBgn0051998	CG31998	4				0	0	15.499	132.8	13.1	586426	57683.5	575068	14049	High	Peak Found	1	Biotin [K1182; K1291; K1380]
High	P31007-8	FBgn0001624	dlg1	CG1725	Isoform L of Disks large 1 tumor suppressor protein [OS=Drosophila melanogaster]	0	49.077	10	9	15	4	946	104.2	6.64	28.9	9	cell communication;cell organization and biogenesis;cell proliferation;regulation of biological process;response to stimulus	membrane	catalytic activity;protein binding;structural molecule activity	Pf00018, Pf00595, Pf00625, Pf07653, Pf09058, Pf14604	32083	FBgn0001624	dlg1	X				0	4	15.254	257.5	32.8	2.98414e+06	380420	2.92634e+06	344609	High	High	1	Biotin [K70; K80; K139; K149; K550; K647; K669; K676; K681]
High	A0A0B4KGG1	FBgn0037565	CG9626	CG9626	CG9626, isoform D [OS=Drosophila melanogaster]	0	110.32	19	26	35	26	1644	181.4	8.92	68.05	26					40979	FBgn0037565	CG9626	3R				0	0	15.23	272.8	9.5	1.22626e+07	426030	1.20251e+07	127827	High	High	1	Biotin [K210; K222; K262; K368; K379; K388; K393; K399; K416; K506; K521; K535; K605; K695; K709; K717; K728; K734; K1244; K1285; K1344; K1368; K1384; K1459; K1479; K1488; K1546; K1609; K1629]
High	Q9W3D6	FBgn0030052	CG12065	CG12065	Uncharacterized protein, isoform A [OS=Drosophila melanogaster]	0	11.4	6	2	2	2	687	76.6	8.46	5.43	2	cell communication;metabolic process		catalytic activity	Pf01048	31798	FBgn0030052	CG12065	X				0	0	15.227	276.8	18.2	244598	16063.6	239860		High	Not Found	1	Biotin [K54; K262]
High	M9PBX1	FBgn0262508	CG43078	CG43078	Uncharacterized protein, isoform M [OS=Drosophila melanogaster]	0	478.531	26	60	418	16	2428	273.4	4.92	731.39	60		membrane			38981	FBgn0262508	CG43078	3L				0	0	14.819	191.6	26.6	1.22788e+08	1.70474e+07	1.2041e+08	1.69533e+07	High	High	1	Biotin [K71; K142; K162; K337; K338; K347; K400; K547; K576; K579; K587; K596; K630; K811; K820; K821; K932; K943; K944; K955; K965; K967; K984; K990; K992; K1003; K1008; K1017; K1022; K1024; K1028; K1033; K1069; K1070; K1085; K1139; K1221; K1252; K1256; K1258; K1262; K1273; K1288; K1289; K1333; K1355; K1393; K1404; K1567; K1587; K1602; K1604; K1606; K1633; K1635; K1722; K1754; K2210; K2215]
High	Q9W266	FBgn0034718	wdp	CG3413	Protein windpipe [OS=Drosophila melanogaster]	0	25.684	13	5	10	5	677	74.7	5.39	20.5	5	regulation of biological process;response to stimulus	cytoplasm;membrane	enzyme regulator activity;protein binding	Pf12799, Pf13855	37548	FBgn0034718	wdp	2R				0	0	14.685	162.6	8.9	777546	42637.9	749746	14851.8	High	High	1	Biotin [K526; K535; K593; K644; K653]
Medium	Q9VI69	FBgn0037477	CG14610	CG14610	Uncharacterized protein [OS=Drosophila melanogaster]	0.023	1.178	4	1	1	1	147	17.1	6.38	0	1					40856	FBgn0037477	CG14610	3R				0	0	14.415	110.4	7.7	1.44734e+07	1.00402e+06	14193057	1.00402e+06	Peak Found	Peak Found	1	Biotin [K144]
High	Q9VDF4	FBgn0025865	Cortactin	CG3637	cortactin, isoform A [OS=Drosophila melanogaster]	0	30.533	14	6	11	6	559	61	5.2	17.86	6	cell organization and biogenesis;cellular component movement;regulation of biological process	membrane	protein binding	Pf00018, Pf02218, Pf07653, Pf14604	42491	FBgn0025865	Cortactin	3R		Clathrin-mediated endocytosis		3	0	14.215	226.2	68.7	883776	268418	866659	236579	High	High	1	Biotin [K125; K153; K162; K172; K199; K209; K246]
High	Q9VT21	FBgn0036020	Cyp40	CG8336	CG8336, isoform A [OS=Drosophila melanogaster]	0	3.533	3	1	1	1	383	43.1	7.68	2.56	1	metabolic process		catalytic activity;protein binding	Pf00160, Pf00515, Pf07719, Pf13414, Pf13432, Pf14559	39121	FBgn0036020	CG8336	3L				0	0	14.198	241.8	17	103997	7325.02	101983		High	Not Found	1	Biotin [K270]
High	Q95RB1	FBgn0037220	CG14641	CG14641	LD46870p [OS=Drosophila melanogaster]	0	15.728	8	3	8	3	418	47.1	8.57	13.5	3	cell organization and biogenesis;metabolic process;regulation of biological process	nucleus;spliceosomal complex	metal ion binding;RNA binding	Pf00076, Pf13893, Pf14259	40529	FBgn0037220	CG14641	3R	Spliceosome	mRNA Splicing - Major Pathway		5	0	14.067	164.9	13.8	634519	52964.9	622230	16716.4	High	High	1	Biotin [K5; K149; K314]; Met-loss+Acetyl [N-Term]
Medium	C0PV27	FBgn0033716	Den1	CG8493	MIP07042p [OS=Drosophila melanogaster]	0.013	1.603	3	1	1	1	289	33.5	9.28	1.66	1	metabolic process		catalytic activity	Pf02902		FBgn0033716		2R		Neddylation; UCH proteinases		5	0	14.06	260.7	18.5	93815	6672.44	91997.9		High	Not Found	1	Biotin [K288]
High	Q9W074	FBgn0042712	HBS1	CG1898	FI04779p [OS=Drosophila melanogaster]	0	22.444	7	3	8	3	670	74.1	6.7	10.5	3	defense response;metabolic process;regulation of biological process;response to stimulus		catalytic activity;nucleotide binding;protein binding	Pf00009, Pf01926, Pf03143, Pf03144, Pf08938	117365	FBgn0042712	HBS1	3L	mRNA surveillance pathway	mRNA decay by 3' to 5' exoribonuclease		4	0	13.916	199.7	57.1	1.07745e+06	307890	1.05659e+06	303372	High	High	1	Biotin [K58; K164; K291]
High	Q7K1L4	FBgn0033913	CG8468	CG8468	CG8468, isoform A [OS=Drosophila melanogaster]	0	34.322	11	5	30	5	678	73.8	7.69	68.82	5	transport	membrane	transporter activity	Pf00083, Pf07690, Pf13347	36577	FBgn0033913	CG8468	2R				0	0	13.85	168.5	21.7	6.33338e+06	814644	6.21071e+06	778537	High	High	1	Biotin [K15; K303; K319; K328; K391]
High	Q9W2Y4	FBgn0030177	CG2972	CG2972	CG2972, isoform A [OS=Drosophila melanogaster]	0	5.924	4	2	4	2	472	53.8	4.92	6.2	2	cell communication;metabolic process;response to stimulus		catalytic activity;metal ion binding	Pf08772	31943	FBgn0030177	CG2972	X	Ribosome biogenesis in eukaryotes	Major pathway of rRNA processing in the nucleolus and cytosol		5	0	13.728	228.7	16.5	530937	38306.4	520654		High	High	1	Biotin [K380; K439]
High	Q6NR26	FBgn0261553	CG42671	CG42671	RE33713p [OS=Drosophila melanogaster]	0	49.058	10	9	26	9	1233	133	9.58	42.73	9												0	0	13.641	188.4	37.8	1.00623e+07	2.01775e+06	9.86745e+06	1.96461e+06	High	High	1	Biotin [K434; K520; K677; K724; K770; K900; K901; K963; K1087; K1101]
High	Q9VKF0	FBgn0032378	CycY	CG14939	cyclin Y, isoform A [OS=Drosophila melanogaster]	0	18.837	6	2	7	2	406	45	6.7	11.18	2	regulation of biological process		protein binding	Pf00134	34593	FBgn0032378	CycY	2L				0	0	13.604	223.6	18.5	1.18989e+06	98376	1.16685e+06	61261.7	High	Peak Found	1	Biotin [K113; K386]
Medium	B9EQT3	FBgn0052039	Svip	CG32039	GH02734p [OS=Drosophila melanogaster]	0.01	1.869	8	1	1	1	114	13.5	8.31	0	1						FBgn0052039		3L		Neutrophil degranulation		3	0	13.518	183.9	13.6	246767	18255.2	241988		Peak Found	Not Found	1	Biotin [K77]
High	Q9VRJ5	FBgn0035589	CHMP2B	CG4618	Charged multivesicular body protein 2b [OS=Drosophila melanogaster]	0	5.223	8	1	1	1	212	23.8	5.95	2.15	1	transport			Pf03357	38599	FBgn0035589	CHMP2B	3L	Endocytosis	Macroautophagy; Endosomal Sorting Complex Required For Transport (ESCRT)		6	0	13.506	248	18.4	124948	9251.63	122528		High	Not Found	1	Biotin [K83]
High	A1ZAU8-1	FBgn0263197	Patronin	CG33130	Patronin [OS=Drosophila melanogaster]	0	64.101	11	16	32	16	1630	183.5	8.63	42.35	16	cell organization and biogenesis;regulation of biological process	cytoplasm;cytoskeleton	protein binding	Pf00307, Pf08683, Pf11971	36978	FBgn0263197	Patronin	2R				0	0	13.222	230.8	10	6.90881e+06	298130	6.775e+06	120851	High	High	1	Biotin [K408; K505; K605; K624; K626; K1175; K1243; K1245; K1270; K1328; K1329; K1339; K1349; K1449; K1494; K1616]
High	Q8I0R4	FBgn0015402	ksr	CG2899	kinase suppressor of ras [OS=Drosophila melanogaster]	0	4.848	1	1	1	1	966	105.7	7.93	0	1	metabolic process;regulation of biological process;response to stimulus		catalytic activity;metal ion binding;nucleotide binding	Pf00069, Pf00130, Pf07714, Pf13543						RAF activation; Negative regulation of MAPK pathway; Interleukin-20 family signaling; MAP2K and MAPK activation		11	0	13.056	253.1	19.4	132584	10154.7	130016		High	Not Found	1	Biotin [K227]
High	M9PGF7	FBgn0004449	Ten-m	CG5723	tenascin major, isoform E [OS=Drosophila melanogaster]	0	4.663	1	1	2	1	3349	371.8	5.92	6.52	1	cell communication;cell organization and biogenesis;cellular component movement;regulation of biological process;response to stimulus	membrane	protein binding	Pf01500, Pf05593, Pf07974, Pf12955, Pf15636	40464	FBgn0004449	Ten-m	3L				0	0	13.031	119.2	9.1	72643.4	5574.85	71236.4		High	Not Found	1	Biotin [K164]
High	Q960T2-1	FBgn0013334	Sap47	CG8884	Synapse-associated protein of 47 kDa [OS=Drosophila melanogaster]	0	3.588	3	1	1	1	551	56.9	4.56	0	1	cell communication;regulation of biological process;response to stimulus			Pf03909	41938	FBgn0013334	Sap47	3R				0	0	12.981	242.4	18.7	75054	5782.04	73600.3		High	Not Found	1	Biotin [K213]
High	A0A0B4KFK7	FBgn0000723	FER	CG8874	Tyrosine-protein kinase [OS=Drosophila melanogaster]	0	6.254	3	3	3	3	872	99.9	8.09	0	3	cell differentiation;cell growth;cell organization and biogenesis;cellular component movement;defense response;metabolic process;regulation of biological process;response to stimulus	membrane	catalytic activity;nucleotide binding;protein binding	Pf00017, Pf00069, Pf00611, Pf07714	41118	FBgn0000723	Fps85D; FER	3R				0	0	12.969	273.9	17.9	451773	29504.6	443023		High	Not Found	1	Biotin [K481; K652; K699]
High	Q9VUH8	FBgn0036450	Tdrd3	CG13472	RE01471p [OS=Drosophila melanogaster]	0	6.559	2	1	1	1	836	91.7	9.58	3.04	1	cell communication;metabolic process	cytoplasm;nucleus	protein binding;RNA binding	Pf00567, Pf00627, Pf06003, Pf08585	39612	FBgn0036450	CG13472; Tdrd3	3L				0	0	12.677	258	20.3	135204	10665.1	132586		High	Not Found	1	Biotin [K394]
High	A1Z6H4	FBgn0259978	vlc	CG8390	RE52822p [OS=Drosophila melanogaster]	0	7.151	3	2	3	2	583	63.6	6.21	3.78	2	cell organization and biogenesis			Pf03359	46078	FBgn0259978	vlc	2R		Neurexins and neuroligins		3	0	12.663	261.9	20.7	440136	34757.8	431611	34757.8	High	High	1	Biotin [K505; K509]
High	Q0KIC3	FBgn0263346	smash	CG43427	Uncharacterized protein CG43427 [OS=Drosophila melanogaster]	0	149.342	25	27	76	27	1372	149.2	6.21	129.7	27					40583	FBgn0263346	CG43427	3R		Neddylation; Antigen processing: Ubiquitination & Proteasome degradation		7	0	12.585	228.3	32.9	4.2892e+07	6.17686e+06	4.20612e+07	5.99566e+06	High	High	1	Biotin [K36; K50; K98; K112; K131; K145; K165; K264; K320; K335; K371; K391; K434; K440; K450; K467; K679; K692; K695; K769; K875; K895; K917; K1228; K1255; K1284; K1291]
High	Q9VRP5-3	FBgn0260936	scny	CG5505	Ubiquitin carboxyl-terminal hydrolase 36 [OS=Drosophila melanogaster]	0	6.792	2	2	4	2	1038	114	9.09	6.8	2	cell organization and biogenesis;metabolic process;regulation of biological process	nucleus	catalytic activity;protein binding	Pf00443, Pf13423	38648	FBgn0260936	scny	3L		Ub-specific processing proteases		4	0	12.583	88.3	6.7	228350	17289	223927		High	Not Found	1	Biotin [K661; K730]
High	Q9VTB0	FBgn0036096	CG8003	CG8003	CG8003, isoform A [OS=Drosophila melanogaster]	0	3.133	7	1	1	1	407	45.7	7.62	0	1			metal ion binding;protein binding	Pf00023, Pf01753, Pf12796, Pf13606, Pf13637, Pf13857	39210	FBgn0036096	CG8003	3L				0	0	12.582	263.1	20.9	101319	8052.6	99357		High	Not Found	1	Biotin [K390]
Medium	A0A0B4KGQ7	FBgn0053111	CG33111	CG33111	Uncharacterized protein, isoform D [OS=Drosophila melanogaster]	0.017	1.534	2	1	2	1	338	38.7	5.2	3.51	1	metabolic process			Pf06156	50068	FBgn0053111	CG33111	3R				0	0	12.488	198.9	15.9	1.08518e+06	86900.8	1.06416e+06	86900.8	High	Peak Found	1	Biotin [K11]
High	Q9VRA1	FBgn0031115	CG11710	CG11710	Uncharacterized protein, isoform B [OS=Drosophila melanogaster]	0	12.429	5	2	7	2	513	57.7	7.72	11.19	2	regulation of biological process	nucleus	metal ion binding	Pf04266, Pf06221	33044	FBgn0031115	CG11710	X				0	0	12.296	237.7	28.4	1.35655e+06	162178	1.33027e+06	141529	High	High	1	Biotin [K99; K118]
High	Q7KQM6	FBgn0039936	Gyf	CG11148	GIGYF family protein CG11148 [OS=Drosophila melanogaster]	0	127.112	19	20	79	20	1574	173.6	7.11	156.4	20	cellular homeostasis;regulation of biological process		protein binding	Pf02213	43842	FBgn0039936	CG11148; Gyf	4				0	0	12.264	120.6	15.7	1.29986e+07	1.68687e+06	1.27231e+07	1.58635e+06	High	High	1	Biotin [K6; K208; K305; K327; K384; K386; K1012; K1018; K1021; K1047; K1124; K1211; K1356; K1369; K1384; K1402; K1420; K1546]; Met-loss+Acetyl [N-Term]
High	Q7K2P3	FBgn0033446	CG1648	CG1648	CG1648, isoform A [OS=Drosophila melanogaster]	0	99.78	68	13	52	13	230	23.8	8.91	125.98	13					36009	FBgn0033446	CG1648	2R				0	0	12.21	216.8	15.4	1.16294e+08	8.24025e+06	1.14035e+08	8.18786e+06	High	High	1	Biotin [K10; K15; K48; K57; K101; K119; K141; K142; K150; K153; K164; K224; K230]; Acetyl [N-Term]
High	D0Z733	FBgn0030808	RhoGAP15B	CG4937	MIP14765p [OS=Drosophila melanogaster]	0	18.939	17	4	5	4	303	33.1	9.09	4.66	4						FBgn0030808		X		Rho GTPase cycle		3	0	12.194	263.3	23.4	936300	83172.3	918165	39924.6	High	Peak Found	1	Biotin [K138; K192; K208; K252]
High	Q5KTT4	FBgn0010488	NAT1	CG3845	Uncharacterized protein dNAT1 [OS=Drosophila melanogaster]	0	58.757	11	9	29	9	1526	166.8	8.81	73.55	9	cell communication;cell death;metabolic process		protein binding;RNA binding	Pf02020, Pf02854	46020	FBgn0010488	NAT1	2R		ISG15 antiviral mechanism		5	0	12.152	219	37.9	1.51477e+07	2.61802e+06	1.48544e+07	2.58694e+06	High	High	1	Biotin [K35; K80; K178; K195; K204; K242; K274; K900; K1056]
High	Q9VPE3	FBgn0037000	ZnT77C	CG5130	FI23527p1 [OS=Drosophila melanogaster]	0.008	2.05	1	1	1	1	513	56.9	6.9	1.63	1	regulation of biological process;response to stimulus;transport	membrane	transporter activity	Pf01545	40271	FBgn0037000	CG5130; ZnT77C	3L				0	0	11.94	246.9	20.7	176810	14807.8	173385		High	Not Found	1	Biotin [K431]
High	Q86BA1	FBgn0053208	Mical	CG33208	[F-actin]-monooxygenase Mical [OS=Drosophila melanogaster]	0	115.161	6	26	47	26	4723	524.7	7.09	95.53	26	cell organization and biogenesis;cellular component movement;metabolic process	cytoplasm;cytosol;membrane	catalytic activity;metal ion binding;nucleotide binding;protein binding	Pf00070, Pf00307, Pf00412, Pf00890, Pf01262, Pf01266, Pf01494, Pf03486, Pf07992, Pf11971, Pf12130, Pf13450	41225	FBgn0053208	Mical	3R				0	0	11.916	141.7	70.9	1.29109e+07	6.45816e+06	1.26609e+07	6.28968e+06	High	High	1	Biotin [K679; K707; K823; K832; K874; K902; K929; K989; K991; K1019; K1060; K1407; K1412; K1422; K1424; K1540; K1548; K1585; K1650; K1656; K1678; K1689; K2757; K2957; K3123; K4033; K4043; K4348]
High	A0A0B4KG76	FBgn0261261	plx	CG42612	pollux, isoform F [OS=Drosophila melanogaster]	0	43.088	8	8	17	8	1352	151.8	7.97	23.36	8	regulation of biological process;transport	cell surface;Golgi	enzyme regulator activity;protein binding;structural molecule activity	Pf00038, Pf00566, Pf11559, Pf11830	40704	FBgn0261261	plx	3R		Translocation of GLUT4 to the plasma membrane		3	0	11.914	257.7	22.3	6.3567e+06	549044	6.23357e+06	495903	High	High	1	Biotin [K24; K519; K570; K579; K1084; K1126; K1128; K1193; K1305]
High	A0A0B4K6W2	FBgn0005632	faf	CG1945	fat facets, isoform E [OS=Drosophila melanogaster]	0	17.773	2	4	9	4	2761	309.7	6.27	15.09	4	cell differentiation;cellular component movement;defense response;metabolic process;regulation of biological process;response to stimulus;transport	cytoplasm	catalytic activity;protein binding	Pf00443, Pf13423	43749	FBgn0005632	faf	3R				0	0	11.723	222	31.7	1.89035e+06	269872	1.85374e+06	255400	High	High	1	Biotin [K1054; K2714; K2734; K2754]
High	Q9W2U7	FBgn0261710	nocte	CG17255	LP18708p [OS=Drosophila melanogaster]	0	86.636	9	12	37	12	2309	235.4	9.22	80.41	12	regulation of biological process;response to stimulus		protein binding	Pf07001	31976	FBgn0261710	nocte	X				0	0	11.679	153.7	54.8	5.76979e+06	2.05648e+06	5.63865e+06	2.00065e+06	High	High	1	Biotin [K46; K54; K185; K188; K839; K856; K1236; K1281; K1356; K1512; K2059; K2076; K2101]
High	B7FNQ9	FBgn0260655	l(3)76BDm	CG8793	RE63961p [OS=Drosophila melanogaster]	0	9.679	3	2	3	2	1319	147.6	6.67	5.65	2			protein binding	Pf08626, Pf12739						RAB GEFs exchange GTP for GDP on RABs		4	0	11.607	237.8	20.5	121549	10471.9	119195		High	Not Found	1	Biotin [K392; K406]
High	Q9VUA5	FBgn0036389	ssp2	CG9028	LD42058p [OS=Drosophila melanogaster]	0	4.264	1	1	1	1	982	106.5	5.59	2.21	1	cell organization and biogenesis				39540	FBgn0036389	ssp2	3L				0	0	11.604	268.2	23.1	105124	9059.17	103088		High	Not Found	1	Biotin [K757]
High	A8JNN1	FBgn0262579	Sarm	CG43119	Ectoderm-expressed 4, isoform D [OS=Drosophila melanogaster]	0	12.39	1	1	3	1	1637	177.7	8.02	5.28	1	regulation of biological process;response to stimulus		protein binding	Pf00536, Pf07647, Pf13676	38895	FBgn0262579	Ect4	3L				0	0	11.308	262.2	23.2	148394	13122.9	145520		High	Not Found	1	Biotin [K1451]
High	Q24593	FBgn0023458	Rbcn-3A	CG3585	Uncharacterized protein DmX [OS=Drosophila melanogaster]	0	18.801	1	3	6	3	3429	377.4	6.24	14.72	3	cellular homeostasis;regulation of biological process		protein binding	Pf00400, Pf12234								0	0	11.198	268.8	23.6	1.24711e+06	109657	1.22295e+06	83974.9	High	High	1	Biotin [K1466; K1567; K2794]
High	Q9W032	FBgn0000543	ecd	CG5714	Protein ecdysoneless [OS=Drosophila melanogaster]	0	4.181	2	1	1	1	684	77.9	4.87	2	1	cell differentiation;cell organization and biogenesis;development;metabolic process;regulation of biological process;response to stimulus	cytoplasm;nucleus		Pf07093	38291	FBgn0000543	ecd	3L				0	0	11.084	249.5	22.5	177220	15988.5	173787		High	Not Found	1	Biotin [K3]; Met-loss+Acetyl [N-Term]
High	A0A0S0X0Z7	FBgn0261444	CG3638	CG3638	Protein tweety homolog [OS=Drosophila melanogaster]	0	5.103	5	1	1	1	551	60.1	8.16	0	1	response to stimulus;transport	membrane	transporter activity	Pf04906	31071	FBgn0261444	CG3638	X				0	0	11.025	66	6	126244	11450.9	123799		Peak Found	Not Found	1	Biotin [K534]
High	B4F5W4	FBgn0030156	CG15247	CG15247	CG15247-PA [OS=Drosophila melanogaster]	0	4.803	5	2	4	2	357	40.4	8.16	3.83	2												0	0	10.983	150.6	13.7	1.35854e+06	123694	1.33222e+06	123694	High	High	1	Biotin [K216; K242]
High	Q9U9Q7	FBgn0000181	bic	CG3644	transcription factor BTF3 [OS=Drosophila melanogaster]	0	5.489	10	2	3	2	169	17.8	7.49	3.9	2	regulation of biological process;transport		protein binding;transporter activity	Pf01849								0	0	10.944	260.6	36.2	885310	123053	868163	109682	High	High	1	Biotin [K18; K115]
High	C6SUU3	FBgn0016693	Past1	CG6148	MIP12920p [OS=Drosophila melanogaster]	0	6.344	17	1	1	1	109	11.9	5.26	2.75	1	transport		metal ion binding;protein binding	Pf00036, Pf12763		FBgn0016693		3R		Factors involved in megakaryocyte development and platelet production		2	0	10.934	256.9	23.5	233784	21381.6	229256		High	Not Found	1	Biotin [K2]
High	Q7KNQ9	FBgn0286070	cnk	CG6556	connector enhancer of KSR protein CNK [OS=Drosophila melanogaster]	0	26.954	8	8	11	8	1557	171.3	9.03	10.4	8	cell differentiation;regulation of biological process;response to stimulus	cytoplasm;cytosol;membrane	protein binding	Pf00169, Pf00536, Pf00595, Pf07647	36952	FBgn0021818	cnk	2R	MAPK signaling pathway - fly	Phosphorylation of SMO; Phosphorylation of PER and TIM; Phosphorylation of CI		11	0	10.837	231.8	35.3	1.84122e+06	280458	1.80555e+06	235569	High	High	1	Biotin [K486; K507; K622; K824; K898; K1231; K1315; K1347]
High	A8DZ29	FBgn0023213	eIF4G1	CG10811	Eukaryotic translation initiation factor 4G, isoform B [OS=Drosophila melanogaster]	0	245.017	20	29	148	29	1919	211	8.35	337.16	29	cell differentiation;cell division;cell proliferation;metabolic process;regulation of biological process;response to stimulus	cytosol	protein binding;RNA binding	Pf02020, Pf02847, Pf02854	43839	FBgn0023213	eIF4G	4	RNA transport	AUF1 (hnRNP D0) binds and destabilizes mRNA; Deadenylation of mRNA; ISG15 antiviral mechanism; Ribosomal scanning and start codon recognition; mTORC1-mediated signalling; Translation initiation complex formation; L13a-mediated translational silencing of Ceruloplasmin expression; GTP hydrolysis and joining of the 60S ribosomal subunit; Nonsense Mediated Decay (NMD) enhanced by the Exon Junction Co…	Translation Factors	27	0	10.828	252	35.3	8.80172e+07	1.23285e+07	8.63124e+07	1.2215e+07	High	High	1	Biotin [K487; K488; K498; K594; K601; K649; K659; K736; K746; K812; K851; K886; K940; K957; K986; K1205; K1363; K1374; K1380; K1389; K1390; K1443; K1448; K1492; K1498; K1511; K1904]
High	Q9VDS5	FBgn0038747	RhoGAP92B	CG4755	Rho GTPase-activating protein 92B [OS=Drosophila melanogaster]	0	14.984	4	3	7	3	740	83	8.46	10.63	3	cell communication;cell organization and biogenesis;regulation of biological process;response to stimulus	cytoplasm	enzyme regulator activity;protein binding	Pf00620, Pf03114, Pf10455	42371	FBgn0038747	RhoGAP92B	3R		Rho GTPase cycle		3	0	10.631	281.3	11.1	6.52518e+06	256361	6.3988e+06	219391	High	High	1	Biotin [K599; K610; K660]
High	Q7JQU9	FBgn0033226	puml	CG1882	AT25873p [OS=Drosophila melanogaster]	0	9.348	4	1	8	1	387	43.2	8.22	23.26	1			catalytic activity	Pf00561, Pf00756, Pf10230, Pf12695, Pf12697	35733	FBgn0033226	CG1882	2R		Acyl chain remodelling of PE		5	0	10.565	220.6	20.9	1.38728e+06	131309	1.36041e+06	131309	High	High	1	Biotin [K326]
High	A8DYU3	FBgn0085423	GramD1B	CG34394	Uncharacterized protein, isoform C [OS=Drosophila melanogaster]	0	5.462	1	1	1	1	1239	135.5	8.25	2.84	1		membrane		Pf02893	33552	FBgn0085423	CG34394	2L				0	0	10.548	210.2	19.9	136254	12917.5	133615		High	Not Found	1	Biotin [K322]
Medium	Q9VNA2	FBgn0013576	mtd	CG32464	mustard, isoform X [OS=Drosophila melanogaster]	0.012	1.721	1	1	1	1	1127	121.8	5.4	2.26	1	defense response;regulation of biological process;response to stimulus	cytoplasm;nucleus		Pf01476, Pf07534	45467	FBgn0013576	l(3)82Fd; mtd	3R				0	0	10.524	253.1	24	576212	54754.2	565051	54754.2	High	Peak Found	1	Biotin [K78]
High	Q7K4D1	FBgn0040294	POSH		LD45365p [OS=Drosophila melanogaster]	0	3.734	2	1	1	1	838	92	9.01	2.17	1	defense response;metabolic process;regulation of biological process;response to stimulus	cytosol	catalytic activity;metal ion binding;protein binding;structural molecule activity	Pf00018, Pf00097, Pf07653, Pf13445, Pf13639, Pf13920, Pf13923, Pf14570, Pf14604, Pf14634, Pf14835, Pf15227	36990	FBgn0040294	POSH	2R				0	0	10.41	263.1	25.3	132520	12730.1	129953		High	Not Found	1	Biotin [K589]
High	Q9VDI1	FBgn0053094	Synd	CG33094	LD46328p [OS=Drosophila melanogaster]	0	12.169	8	3	5	3	494	55.9	5.63	9.03	3	cell organization and biogenesis;regulation of biological process;transport	endosome;membrane	protein binding	Pf00018, Pf00611, Pf07653, Pf14604	42467	FBgn0053094	Synd	3R		Clathrin-mediated endocytosis		3	0	10.36	272.5	11.9	4.16637e+06	182306	4.08567e+06	182306	High	High	1	Biotin [K311; K347; K362]
High	Q9VWD5	FBgn0031061	CG14232	CG14232	LD35087p [OS=Drosophila melanogaster]	0	9.766	3	1	4	1	480	55	4.87	2.08	1	transport		protein binding	Pf00887, Pf13897	32983	FBgn0031061	CG14232	X				0	0	10.308	45.9	4.5	188984	18333.6	185324		High	High	1	Biotin [K48]
High	Q7KS66	FBgn0259736	CG42390	CG42390	Uncharacterized protein, isoform D [OS=Drosophila melanogaster]	0	7.912	2	2	4	2	1435	164	5.01	7.78	2				Pf00261, Pf04156, Pf12128	42600	FBgn0259736	CG42390	3R				0	0	10.285	243.5	20.4	1.25455e+06	105170	1.23026e+06	105170	High	High	1	Biotin [K80; K282]
Medium	Q9XZ57	FBgn0027066	Eb1	CG3265	Eb1, isoform E [OS=Drosophila melanogaster]	0.022	1.35	3	1	1	1	290	32.5	5.34	0	1	cell organization and biogenesis;defense response;metabolic process;regulation of biological process;response to stimulus	cytoplasm	protein binding	Pf00307, Pf03271	35584	FBgn0027066	Eb1	2R				0	0	10.27	250.1	24.4	91739.2	8933.05	89962.3		High	Not Found	1	Biotin [K243]
High	M9NDW6	FBgn0036958	CG17233	CG17233	Uncharacterized protein, isoform F [OS=Drosophila melanogaster]	0.009	1.999	1	1	1	1	1464	162	6.95	0	1				Pf13926	40220	FBgn0036958	CG17233	3L				0	0	10.18	222.5	21.9	81592.4	8015.15	80012.1		High	Not Found	1	Biotin [K522]
High	B7YZY1	FBgn0040297	Nhe2	CG9256	Sodium/hydrogen exchanger [OS=Drosophila melanogaster]	0	4.534	1	2	3	2	1229	135.5	7.18	1.72	2	cellular homeostasis;transport	membrane	transporter activity	Pf00999	35376	FBgn0040297	Nhe2	2L		Sodium/Proton exchangers		4	0	10.175	196.5	17.3	1.01836e+06	89456.9	998640	89456.9	High	Peak Found	1	Biotin [K961; K1148]
High	M9PCE3	FBgn0031869	CG18304	CG18304	Uncharacterized protein, isoform D [OS=Drosophila melanogaster]	0	258.335	20	40	126	40	1901	213.5	9.23	201.5	40	metabolic process;regulation of biological process			Pf04111, Pf05622, Pf08317, Pf09726	33969	FBgn0031869	CG18304	2L				0	0	10.114	37.9	2.6	3.08128e+07	2.07835e+06	3.00739e+07	1.70817e+06	High	High	1	Biotin [K9; K94; K171; K198; K199; K239; K253; K260; K261; K311; K319; K378; K488; K564; K566; K575; K582; K739; K818; K836; K919; K1055; K1223; K1368; K1452; K1457; K1459; K1573; K1592; K1610; K1712; K1784; K1790; K1830; K1883]; Acetyl [N-Term]
High	B7Z0W3	FBgn0037443	Dmtn	CG1021	dementin, isoform G [OS=Drosophila melanogaster]	0	13.368	7	3	6	3	500	54.6	7.53	8.53	3		membrane		Pf10211, Pf10267	40792	FBgn0037443	CG1021; Dmtn	3R				0	0	10.066	119	4.4	662056	24694.1	627196		High	Not Found	1	Biotin [K111; K195; K204]
High	Q86BR7	FBgn0027518	Wdr24	CG7609	WD repeat domain 24, isoform C [OS=Drosophila melanogaster]	0	8.119	2	1	3	1	777	87.1	7.56	7.91	1	cell communication;cellular homeostasis;regulation of biological process;response to stimulus	vacuole	protein binding	Pf00400	43505	FBgn0027518	CG7609; Wdr24	3R				0	0	10.02	267.2	26.7	421865	42104.2	413694	42104.2	High	High	1	Biotin [K359]
High	Q7JRJ1-1	FBgn0033166	Eaf	CG11166	Ell-associated factor Eaf [OS=Drosophila melanogaster]	0	6.956	6	2	3	2	504	54.9	7.34	0	2	development;metabolic process;regulation of biological process;response to stimulus	nucleus	protein binding	Pf09816	35660	FBgn0033166	Eaf	2R		Formation of RNA Pol II elongation complex ; RNA Polymerase II Pre-transcription Events		5	0	9.883	129.6	13.1	90919	9199.77	89158.1		High	Not Found	1	Biotin [K32; K46]
High	Q9VYK6	FBgn0030412	Tomosyn	CG17762	tomosyn, isoform C [OS=Drosophila melanogaster]	0	33.427	7	8	14	8	1470	158.4	7.05	27.77	8	cell organization and biogenesis;regulation of biological process;response to stimulus;transport	cytoplasm;membrane	enzyme regulator activity;protein binding	Pf00957, Pf08366	32217	FBgn0030412	tomosyn	X				0	0	9.88	243.2	25	3.05136e+06	313423	2.99225e+06	290130	High	High	1	Biotin [K7; K775; K929; K943; K978; K1370; K1378; K1463]
High	A0A0B4K7A5	FBgn0263391	hts	CG43443	hu li tai shao, isoform Q [OS=Drosophila melanogaster]	0	254.77	29	22	151	22	739	81.5	7.24	326.12	22	cell division;cell organization and biogenesis;cell proliferation;cellular component movement	cytoplasm;membrane		Pf00596	37230	FBgn0263391	hts	2R				0	0	9.811	246.1	26.8	2.71312e+08	2.9588e+07	2.66057e+08	2.93216e+07	High	High	1	Biotin [K50; K434; K435; K456; K468; K469; K472; K511; K518; K540; K559; K574; K579; K594; K602; K626; K676; K729]
High	M9PB06	FBgn0031395	CG10874	CG10874	Uncharacterized protein, isoform D [OS=Drosophila melanogaster]	0	12.07	14	3	6	3	317	35.1	6.47	7.28	3	cell organization and biogenesis			Pf13270	33394	FBgn0031395	CG10874	2L				0	0	9.798	209.2	33.1	722916	114293	708914	101516	High	High	1	Biotin [K43; K82; K239]
High	A0A0B4K700	FBgn0027948	msps	CG5000	mini spindles, isoform D [OS=Drosophila melanogaster]	0	6.217	2	2	2	2	2082	230.3	8.21	0	2	cell organization and biogenesis;cellular component movement;regulation of biological process	chromosome	protein binding		41952	FBgn0027948	msps	3R				0	0	9.719	234.1	24.1	124770	12837.9	122354		High	Not Found	1	Biotin [K1119; K2017]
High	Q9VUQ5-1	FBgn0087035	AGO2	CG7439	Protein argonaute-2 [OS=Drosophila melanogaster]	0	22.506	5	6	9	1	1214	136.8	9.61	11.29	6	cell death;cell organization and biogenesis;cellular component movement;defense response;metabolic process;regulation of biological process;response to stimulus;transport	cytoplasm;cytosol;nucleus	catalytic activity;metal ion binding;protein binding;RNA binding;transporter activity	Pf02170, Pf02171, Pf08699	39683	FBgn0087035	AGO2	3L				0	5	9.691	266.3	24.4	1.49753e+06	137062	1.46852e+06	84725.1	High	Not Found	1	Biotin [K115; K528; K557; K616; K798; K948]
High	Q9VZN2	FBgn0052264	CG32264	CG32264	GH21062p [OS=Drosophila melanogaster]	0	9.494	5	3	4	3	790	87.9	9.2	2.09	3	cell organization and biogenesis	cytosol;nucleus	protein binding	Pf02755	38438	FBgn0052264	CG32264	3L		Platelet degranulation		4	0	9.673	186.2	19.1	331991	34079.2	325561		High	Not Found	1	Biotin [K111; K261; K693]
High	M9PCU3	FBgn0000414	Dab	CG9695	disabled, isoform I [OS=Drosophila melanogaster]	0	17.996	2	4	7	4	2149	235.3	5.35	17.5	4	cellular component movement;regulation of biological process;response to stimulus;transport	cytoplasm	protein binding	Pf00640	39866	FBgn0000414	Dab	3L				0	0	9.673	3.4	0.4	1.07874e+06	135509	1.05784e+06	129172	High	High	1	Biotin [K678; K1336; K1684; K2092]
High	Q9NGC3-2	FBgn0028509	CenG1A	CG31811	Isoform A of Centaurin-gamma-1A [OS=Drosophila melanogaster]	0	11.779	5	3	3	3	927	101.2	9.22	8.05	3	regulation of biological process;response to stimulus	membrane	catalytic activity;enzyme regulator activity;nucleotide binding;protein binding	Pf00023, Pf00071, Pf00169, Pf01412, Pf08477, Pf12796, Pf13606, Pf13637, Pf13857	34803	FBgn0028509	cenG1A	2L				0	0	9.67	222.4	29.1	162283	21231.8	159140		High	Not Found	1	Biotin [K5; K492; K565]; Acetyl [N-Term]
High	M9PGG0	FBgn0037182	ArfGAP3	CG6838	ADP-ribosylation factor GTPase activating protein 3, isoform E [OS=Drosophila melanogaster]	0	14.606	7	4	8	4	513	54.4	8.94	9.71	4	cell communication;regulation of biological process	cytoplasm	enzyme regulator activity;metal ion binding;protein binding	Pf01412	40487	FBgn0037182	ArfGAP3; CG6838	3L		COPI-dependent Golgi-to-ER retrograde traffic; COPI-mediated anterograde transport		11	0	9.663	215.7	29.8	1.98462e+06	273790	1.94618e+06	266154	High	High	1	Biotin [K189; K199; K259; K491]
High	Q8T390	FBgn0038659	EndoA	CG14296	Endophilin-A [OS=Drosophila melanogaster]	0	14.982	7	2	8	2	369	41.4	5.54	14.99	2	cell communication;cell organization and biogenesis;response to stimulus;transport	cytoplasm;cytosol;membrane	catalytic activity;protein binding	Pf00018, Pf03114, Pf07653, Pf10455, Pf14604	42265	FBgn0038659	endoA	3R	Endocytosis	EGFR downregulation; Recycling pathway of L1; Negative regulation of MET activity; Cargo recognition for clathrin-mediated endocytosis; Signaling by MET		15	0	9.49	257.3	20.4	1.79656e+06	142690	1.76177e+06	142690	High	High	1	Biotin [K12; K296]
High	Q9VSF3	FBgn0035853	UbcE2M	CG7375	NEDD8-conjugating enzyme Ubc12 [OS=Drosophila melanogaster]	0.001	2.691	4	1	3	1	181	20.7	7.15	1.75	1	metabolic process;regulation of biological process	cytoplasm	catalytic activity;nucleotide binding;protein binding	Pf00179	38916	FBgn0035853	CG7375; Ubc12; UbcE2M	3L	Ubiquitin mediated proteolysis	Neddylation		4	0	9.343	232	24.8	106850	11436.7	104780		High	High	1	Acetyl [N-Term]; Biotin [K3]
High	Q8T022	FBgn0026597	Axn	CG7926	LD38584p [OS=Drosophila melanogaster]	0	6.158	4	2	2	2	573	62.2	8.35	1.96	2	regulation of biological process;response to stimulus			Pf00778, Pf08833								0	0	9.295	250.6	27	120404	12953.8	118072		High	Not Found	1	Biotin [K391; K428]
High	Q0KIE7	FBgn0011747	Ank	CG1651	ankyrin, isoform B [OS=Drosophila melanogaster]	0	53.424	8	13	24	13	1549	170.1	7.05	42.78	13	cell organization and biogenesis;regulation of biological process;response to stimulus	membrane	protein binding	Pf00023, Pf00531, Pf00791, Pf12796, Pf13606, Pf13637, Pf13857	43770	FBgn0011747	Ank	4	Toll and Imd signaling pathway	Neurofascin interactions; COPI-mediated anterograde transport		13	0	9.092	247.3	35.6	2.44262e+07	3.51672e+06	2.39531e+07	3.49872e+06	High	High	1	Biotin [K11; K98; K211; K489; K783; K879; K898; K899; K1153; K1321; K1416; K1421; K1422; K1523]
High	Q9VSX7	FBgn0035983	CG4080	CG4080	CG4080, isoform A [OS=Drosophila melanogaster]	0	4.169	2	1	2	1	617	66.8	6.81	6.16	1	metabolic process	membrane	catalytic activity;metal ion binding	Pf12906	39079	FBgn0035983	CG4080	3L				0	0	9.056	104	11.5	102362	11303.3	100380		High	Not Found	1	Biotin [K582]
High	Q8MRH9	FBgn0035388	CG2162	CG2162	CG2162, isoform F [OS=Drosophila melanogaster]	0	9.475	8	2	3	2	315	35.2	5.69	4.61	2	metabolic process	cytoplasm;nucleus	catalytic activity;metal ion binding;RNA binding	Pf08675	38360	FBgn0035388	CG2162	3L				0	0	9.043	240.6	47.5	699423	138074	685876	130740	High	Peak Found	1	Biotin [K280; K307]
High	A0A0B4LFU9	FBgn0027513	ana2	CG8262	anastral spindle 2, isoform B [OS=Drosophila melanogaster]	0	5.006	5	1	2	1	419	46.4	7.75	3.19	1	cell division;cell organization and biogenesis				35878	FBgn0027513	ana2	2R				0	0	8.93	174.4	19.5	54566	6110.46	53509.2		High	Not Found	1	Biotin [K176]
High	P83102	FBgn0027101	Dyrk3	CG40478	Putative dual specificity tyrosine-phosphorylation-regulated kinase 3 homolog [OS=Drosophila melanogaster]	0	7.386	3	2	3	2	828	92.7	8.56	3.97	2	metabolic process		catalytic activity;nucleotide binding	Pf00069, Pf07714, Pf10707	3885567	FBgn0027101	Dyrk3	4		Regulation of TP53 Activity through Phosphorylation		6	0	8.837	125.1	14.2	216382	24484.8	212191	24484.8	High	Peak Found	1	Biotin [K145; K668]
High	Q9VLQ9	FBgn0032005	Snx6	CG8282	sorting nexin [OS=Drosophila melanogaster]	0	6.206	4	1	3	1	449	50.1	6.73	3.69	1	cell organization and biogenesis;regulation of biological process;transport	cytosol;endosome	transporter activity	Pf00787, Pf09325	34126	FBgn0032005	Snx6	2L				0	0	8.779	255.5	29.1	63663.6	7251.6	62430.5		High	High	1	Biotin [K235]
High	Q9W1I8	FBgn0034913	Snap29	CG11173	LD03592p [OS=Drosophila melanogaster]	0	13.273	14	3	6	3	284	31.6	5.17	15.48	3	cell organization and biogenesis;regulation of biological process;transport	membrane	protein binding	Pf00835, Pf05739	37774	FBgn0034913	usnp; Snap29	2R	SNARE interactions in vesicular transport	Neutrophil degranulation; Intra-Golgi traffic		8	0	8.747	164.5	27	267403	43844.8	241834		High	Not Found	1	Biotin [K87; K138; K145]
High	Q8MLR1	FBgn0266377	Pde8	CG45019	phosphodiesterase 8, isoform D [OS=Drosophila melanogaster]	0	29.998	5	2	12	2	805	90.6	6.64	27.96	2	metabolic process;regulation of biological process;response to stimulus		catalytic activity;metal ion binding	Pf00072, Pf00233, Pf00989, Pf13426	37741	FBgn0266377	Pde8	2R				0	0	8.618	180.4	19.8	1.30845e+06	143268	1.28311e+06	110017	High	High	1	Biotin [K28; K357]
High	M9PGU6	FBgn0027594	drpr	CG2086	Draper, isoform E [OS=Drosophila melanogaster]	0	9.422	3	2	6	2	1042	114.3	6.09	16.79	2	cell death;cell organization and biogenesis;defense response;regulation of biological process;response to stimulus;transport	cytoplasm;membrane	protein binding	Pf07546	38218	FBgn0027594	drpr	3L				0	0	8.598	162.9	23.9	1.89834e+06	278323	1.86157e+06	278323	High	High	1	Biotin [K874; K912]
High	Q961N0	FBgn0015570	α-Est2	CG2505	alpha-Esterase-2, isoform A [OS=Drosophila melanogaster]	0	6.25	3	2	3	2	566	64.6	7.05	3.65	2	metabolic process		catalytic activity	Pf00135, Pf07859	40908	FBgn0015570	alpha-Est2	3R	Drug metabolism - other enzymes; Metabolic pathways			2	0	8.512	231.8	59.4	633015	162301	620755	154757	High	High	1	Biotin [K12; K362]
High	A8DYW2	FBgn0051635	CG31635	CG31635	Uncharacterized protein, isoform B [OS=Drosophila melanogaster]	0	3.459	1	1	1	1	1782	187.9	5.07	0	1					33928	FBgn0051635	CG31635	2L				0	0	8.507	262.6	30.9	117313	13790	115040		High	Not Found	1	Biotin [K132]
High	M9NDL7	FBgn0032341	Reps	CG6192	RALBP1 associated Eps domain containing, isoform B [OS=Drosophila melanogaster]	0	16.876	5	4	5	4	878	93.3	5.96	0	4			metal ion binding;protein binding	Pf12763	34542	FBgn0032341	Reps	2L				0	0	8.487	260	10.7	1.1959e+06	49210.6	1.17274e+06	24147.4	High	Peak Found	1	Biotin [K449; K620; K624; K794]
High	M9PHB1	FBgn0264693	ens	CG14998	ensconsin, isoform G [OS=Drosophila melanogaster]	0	20.968	6	5	19	5	1100	120.8	9.04	29.51	5	cell organization and biogenesis;regulation of biological process	cytoskeleton	protein binding;structural molecule activity		38491	FBgn0264693	ens	3L				0	0	8.46	256.7	29.7	3.2695e+06	378421	3.20617e+06	338444	High	High	1	Biotin [K207; K305; K581; K603; K911]
High	Q9VZW5	FBgn0035385	FMRFaR	CG2114	FMRFamide receptor [OS=Drosophila melanogaster]	0.007	2.309	2	1	2	1	549	61.7	8.92	0	1	cellular homeostasis;defense response;regulation of biological process;response to stimulus	membrane	receptor activity;signal transducer activity	Pf00001, Pf10320, Pf10324, Pf10328	38357	FBgn0035385	FR; FMRFaR	3L				0	0	8.432	202.9	24.1	175372	20798.9	171975		High	Not Found	1	Biotin [K541]
High	Q9XTN2	FBgn0024248	chico	CG5686	Insulin receptor substrate 1 [OS=Drosophila melanogaster]	0	52.043	12	9	21	9	968	107.8	7.65	36.33	9	cell differentiation;cell division;cell growth;cell organization and biogenesis;metabolic process;regulation of biological process;response to stimulus	cytoplasm;cytosol;membrane;nucleus	protein binding;signal transducer activity	Pf02174	64880	FBgn0024248	chico	2L	FoxO signaling pathway; mTOR signaling pathway; Longevity regulating pathway - multiple species	SOS-mediated signalling; PI5P, PP2A and IER3 Regulate PI3K/AKT Signaling; PI3K Cascade; Interleukin-20 family signaling; Signal attenuation; Insulin signaling pathway; Interleukin-7 signaling; RAF/MAP kinase cascade; PI3K/AKT activation		33	0	8.25	224.5	40.1	4.7516e+06	847994	4.65956e+06	802131	High	High	1	Biotin [K475; K562; K605; K666; K794; K807; K812; K829; K868]
High	M9PC73	FBgn0046704	Liprin-α	CG11199	Liprin-alpha, isoform C [OS=Drosophila melanogaster]	0	6.153	1	1	2	1	1158	129.7	6.32	4.99	1	cell communication;cell growth;cell organization and biogenesis;cellular component movement;regulation of biological process;transport		catalytic activity;motor activity;protein binding;transporter activity	Pf00536, Pf01496, Pf01576, Pf02463, Pf04156, Pf05557, Pf05622, Pf07647, Pf09726, Pf09731, Pf10481, Pf12072, Pf13851, Pf15619	249072	FBgn0046704	Liprin-alpha	2L		Receptor-type tyrosine-protein phosphatases		3	0	8.237	264.7	32.1	148919	18079.9	146035		High	High	1	Biotin [K869]
High	A1ZB93	FBgn0028496	CG30116	CG30116	Uncharacterized protein, isoform A [OS=Drosophila melanogaster]	0	4.753	1	1	1	1	1922	216	7.15	0	1			protein binding	Pf00400, Pf13191	37126	FBgn0028496	CG30116	2R				0	0	8.217	245	29.8	174196	21200.7	170822		High	Not Found	1	Biotin [K1550]
High	P22812	FBgn0003882	tub	CG10520	Protein Tube [OS=Drosophila melanogaster]	0	3.285	6	1	1	1	462	49.7	4.56	2.11	1	cell death;cell proliferation;defense response;development;metabolic process;regulation of biological process;response to stimulus	cytoplasm;cytosol;membrane;nucleus	catalytic activity;protein binding;signal transducer activity	Pf14786	40554	FBgn0003882	tub	3R	Toll and Imd signaling pathway	DL and DIF homodimers bind to TUB and phosphorylated PLL in the TL receptor 'signalling complex'; PLL kinase binds to TUB in the TL receptor 'signalling complex'; DL and DIF homodimers complexed with CACT are all phosphorylated in the TL receptor 'signalling complex'; Activated PLL kinase is autophosphorylated in the TL receptor 'signalling complex'; Adaptor protein complex binds to TL receptor a…	Humoral Immune Response to Fungal and Bacterial Pathogens	12	0	8.099	248.6	30.7	63272.7	7812.86	62047.2		High	Not Found	1	Biotin [K367]
High	P40946	FBgn0013750	Arf51F	CG8156	ADP-ribosylation factor 6 [OS=Drosophila melanogaster]	0	4.489	10	1	2	1	175	20	8.98	2.17	1	cell organization and biogenesis;metabolic process;regulation of biological process;response to stimulus;transport	cytosol;endosome;Golgi;membrane	catalytic activity;nucleotide binding;protein binding;signal transducer activity	Pf00025, Pf00071, Pf00503, Pf04670, Pf08477, Pf09439	36699	FBgn0013750	Arf51F	2R	Endocytosis	TBC/RABGAPs; MET receptor recycling; Clathrin-mediated endocytosis; Signaling by Receptor Tyrosine Kinases; Signaling by MET		10	0	8.061	100.6	12.5	41834.1	5189.83	41023.8		High	Not Found	1	Biotin [K69]
High	Q9VQQ9	FBgn0266670	Sec5	CG8843	exocyst complex component 2 [OS=Drosophila melanogaster]	0	4.813	1	1	1	1	894	100.7	5.85	2.05	1	cell organization and biogenesis;cellular component movement;defense response;regulation of biological process;response to stimulus;transport	cytoplasm;endosome;membrane	protein binding	Pf01833, Pf15469	33563	FBgn0266670	sec5	2L		VxPx cargo-targeting to cilium; Insulin processing		7	0	8.054	249.8	31	82876.6	10289.6	81271.4		High	Not Found	1	Biotin [K309]
High	O44381	FBgn0023172	RhoGEF2	CG9635	Shar pei/DRhoGEF2 [OS=Drosophila melanogaster]	0	3.81	1	1	2	1	2559	280.7	6.74	0	1	cell growth;cell organization and biogenesis;cellular component movement;regulation of biological process;response to stimulus	cytoplasm;membrane	metal ion binding;protein binding	Pf00130, Pf00169, Pf00595, Pf00621, Pf09128, Pf13180						Rho GTPase cycle; G alpha (12/13) signalling events; NRAGE signals death through JNK; Signalling by NGF		11	0	8.05	241.9	30.1	122731	15246.2	120354		High	Not Found	1	Biotin [K815]
High	Q9V6K1-1	FBgn0020370	TppII	CG3991	Tripeptidyl-peptidase 2 [OS=Drosophila melanogaster]	0	3.856	1	1	1	1	1441	158.6	7.59	1.89	1	cell organization and biogenesis;metabolic process	cytoplasm;mitochondrion	catalytic activity;protein binding	Pf00082, Pf12580, Pf12583	36444	FBgn0020370	TppII	2R		Antigen processing: Ubiquitination & Proteasome degradation		4	0	8.01	247.1	30.8	129808	16205.5	127294		High	Not Found	1	Biotin [K501]
High	Q86B72	FBgn0265998	Doa	CG42320	darkener of apricot, isoform R [OS=Drosophila melanogaster]	0	81.518	14	10	42	9	1229	137.5	9.06	94	10	cell death;cell organization and biogenesis;metabolic process;regulation of biological process;response to stimulus;transport	cytoplasm;endoplasmic reticulum;nucleus	catalytic activity;enzyme regulator activity;nucleotide binding;receptor activity;signal transducer activity	Pf00069, Pf07714	43415	FBgn0265998	Doa	3R			mRNA processing	1	0	7.978	178.6	22.6	1.61593e+07	2.04481e+06	1.58463e+07	1.99466e+06	High	High	1	Biotin [K212; K235; K274; K284; K330; K332; K428; K768; K830; K1211]
High	Q9VW60	FBgn0004852	Ac76E	CG7978	Adenylate cyclase type 2 [OS=Drosophila melanogaster]	0	30.718	6	5	15	5	1307	142.7	6.13	21.16	5	metabolic process;regulation of biological process;response to stimulus	membrane	catalytic activity;metal ion binding;nucleotide binding	Pf00211, Pf06327	40180	FBgn0004852	Ac76E	3L	Purine metabolism; Longevity regulating pathway - multiple species	G alpha (z) signalling events; Vasopressin regulates renal water homeostasis via Aquaporins; Adenylate cyclase inhibitory pathway; G alpha (s) signalling events; PKA activation in glucagon signalling; PKA activation; Adenylate cyclase activating pathway		33	0	7.971	248.2	19.2	4.5298e+06	350970	4.44206e+06	328011	High	High	1	Biotin [K456; K696; K720; K744; K768]
High	Q9VID4	FBgn0032940	Mondo	CG18362	LD38259p [OS=Drosophila melanogaster]	0	8.545	2	1	2	1	1119	125.2	7.56	4.97	1	regulation of biological process;response to stimulus	cytosol;nucleus	DNA binding;protein binding	Pf00010	35402	FBgn0032940	Mio; Mondo	2L		PKA-mediated phosphorylation of key metabolic factors; ChREBP activates metabolic gene expression		4	0	7.948	196.3	24.7	157884	19865.3	154826		High	Not Found	1	Biotin [K449]
High	A0A0B4LF49	FBgn0050021	metro	CG30021	menage a trois, isoform D [OS=Drosophila melanogaster]	0	18.754	8	5	12	5	546	61.6	5.55	21.71	5	cell organization and biogenesis;metabolic process;regulation of biological process		catalytic activity;protein binding	Pf00018, Pf00595, Pf00625, Pf07653, Pf13180	36176	FBgn0050021	metro	2R				0	0	7.941	257.2	28.4	5.88312e+06	650465	5.76917e+06	650465	High	High	1	Biotin [K45; K56; K59; K306; K476]
High	Q8SYR7	FBgn0037533	CD98hc	CG2791	RE39378p [OS=Drosophila melanogaster]	0	9.058	2	1	2	1	565	62.6	5.81	2.1	1	metabolic process;transport	membrane	catalytic activity	Pf00128						Basigin interactions; Amino acid transport across the plasma membrane; Tryptophan catabolism		11	0	7.848	177.7	22.6	504822	64328.6	495044	64328.6	High	Peak Found	1	Biotin [K38]
High	Q95TR0	FBgn0031118	RhoGAP19D	CG1412	LD29482p [OS=Drosophila melanogaster]	0	10.192	2	3	3	3	1553	163	8.69	2.02	3	regulation of biological process;response to stimulus		enzyme regulator activity	Pf00620		FBgn0031118		X		Rho GTPase cycle		3	0	7.79	235.1	51.1	561086	121868	550219	103803	High	Peak Found	1	Biotin [K35; K111; K1546]
High	A0A0B4KHN3	FBgn0263289	scrib	CG43398	scribbled, isoform S [OS=Drosophila melanogaster]	0	14.436	2	5	7	5	1859	199.7	5.02	11.25	5	cell differentiation;cell organization and biogenesis;cell proliferation;regulation of biological process;response to stimulus	membrane	protein binding	Pf00595, Pf13180	44448	FBgn0263289	scrib	3R				0	0	7.692	214.8	42.5	1.31416e+06	260115	1.28871e+06	240860	High	High	1	Biotin [K5; K1022; K1029; K1497; K1659]; Acetyl [N-Term]
High	Q9VVV9	FBgn0002945	nkd	CG11614	Protein naked cuticle [OS=Drosophila melanogaster]	0	9.088	2	1	3	1	928	102.5	8.48	2.45	1	development;regulation of biological process;response to stimulus	cytoplasm;membrane;nucleus	metal ion binding;protein binding		44843	FBgn0002945	nkd	3L	Wnt signaling pathway			1	0	7.685	231.7	30.1	136184	17720.4	133546		High	Not Found	1	Biotin [K116]
Medium	Q9VB23	FBgn0027492	wdb	CG5643	serine/threonine protein phosphatase 2A regulatory subunit [OS=Drosophila melanogaster]	0.011	1.801	1	1	1	1	524	59.7	7.49	0	1	cell organization and biogenesis;metabolic process;regulation of biological process;response to stimulus		enzyme regulator activity;protein binding	Pf01603	43312	FBgn0027492	wdb	3R	mRNA surveillance pathway	Dephosphorylation of CLK; Dephosphorylation of PER; Beta-catenin phosphorylation cascade		9	0	7.517	16.6	2.2	18982.7	2525.45			Not Found	Not Found	1	Biotin [K15]
High	Q9VMI6	FBgn0031768	IPIP	CG12393	Uncharacterized protein, isoform A [OS=Drosophila melanogaster]	0	12.385	11	3	3	3	296	33.6	9.35	4.28	3	cell organization and biogenesis;metabolic process;transport	cytosol;endosome	protein binding	Pf00169, Pf15413	33849	FBgn0031768	CG12393	2L				0	0	7.498	256	33	262066	33765.7	256990		High	Not Found	1	Biotin [K6; K200; K204]
High	Q08473-2	FBgn0263396	sqd	CG16901	Isoform A of RNA-binding protein squid [OS=Drosophila melanogaster]	0	16.933	12	2	5	2	321	35	6.58	11.91	2	cell organization and biogenesis;cellular component movement;metabolic process;regulation of biological process;transport	chromosome;cytoplasm;nucleus;spliceosomal complex	RNA binding	Pf00076, Pf13893, Pf14259	41666	FBgn0263396	sqd	3R				0	0	7.414	111.1	64.8	976002	569709	957098	565793	High	High	1	Biotin [K78; K290]
High	D5A7K3	FBgn0035711	CG8519	CG8519	CG8519, isoform B [OS=Drosophila melanogaster]	0.001	2.943	5	1	1	1	151	17	5.15	1.91	1	regulation of biological process;response to stimulus	membrane	catalytic activity;nucleotide binding	Pf00071, Pf08477	38745	FBgn0035711	CG8519	3L				0	0	7.364	243.7	33.1	869568	118080	852726	118080	High	Peak Found	1	Biotin [K125]
High	Q9I7F7	FBgn0263998	Ack-like	CG43741	Tyrosine-protein kinase pr2 [OS=Drosophila melanogaster]	0	25.92	7	8	10	8	1337	147.4	6.58	10.8	8	cell death;cell differentiation;cellular component movement;defense response;metabolic process;regulation of biological process;response to stimulus		catalytic activity;nucleotide binding;protein binding	Pf00069, Pf00786, Pf07653, Pf07714	36442	FBgn0263998	Ack-like; PR2	2R				0	0	7.29	158.9	15.6	1.42116e+06	139370	1.37382e+06	79211.1	High	Peak Found	1	Biotin [K120; K293; K713; K740; K854; K901; K974; K1109]
Medium	Q08212	FBgn0005649	Rox8	CG5422	Polyadenylate-binding protein [OS=Drosophila melanogaster]	0.022	1.36	1	1	3	1	465	49.7	8.12	0	1	metabolic process;regulation of biological process	nucleus	RNA binding	Pf00076, Pf13893, Pf14259								0	0	7.29	220.4	30.2	374806	51410.8	367546	51410.8	High	Peak Found	1	Biotin [K174]
High	M9PD90	FBgn0032363	Dlg5	CG6509	discs large 5, isoform D [OS=Drosophila melanogaster]	0	63.562	8	11	23	11	1915	209.6	8.1	36.52	11	cell communication;cellular component movement;metabolic process;response to stimulus		protein binding	Pf00595, Pf00625, Pf04111, Pf05010, Pf05701, Pf13180	34573	FBgn0032363	CG6509; Dlg5	2L				0	0	7.286	58.1	5.4	1.77853e+06	165945	1.67484e+06		High	Not Found	1	Biotin [K120; K714; K802; K852; K867; K940; K954; K1161; K1162; K1178; K1184; K1505]
High	A0A023GQ99	FBgn0032701	CG10341	CG10341	Uncharacterized protein, isoform C [OS=Drosophila melanogaster]	0	5.547	3	1	1	1	563	62.1	4.73	3.09	1	metabolic process		RNA binding	Pf04410	35125	FBgn0032701	CG10341	2L				0	0	7.283	225.7	31	82720.1	11357.5	81117.9		High	Not Found	1	Biotin [K377]
High	M9PIH3	FBgn0037098	Wnk	CG7177	Wnk kinase, isoform O [OS=Drosophila melanogaster]	0	5.254	1	2	3	2	2243	248.8	6.47	3.8	2	cellular component movement;metabolic process;regulation of biological process	cytoplasm	catalytic activity;enzyme regulator activity;nucleotide binding;receptor activity;signal transducer activity	Pf00069, Pf07714, Pf12202	40391	FBgn0037098	Wnk	3L				0	0	7.257	243.4	33.6	193874	26738.8	190119	26738.8	High	High	1	Biotin [K87; K183]
High	O76324	FBgn0002413	dco	CG2048	Discs overgrown protein kinase [OS=Drosophila melanogaster]	0	13.511	3	1	8	1	440	47.9	9.5	12.68	1	cell communication;cell organization and biogenesis;metabolic process;regulation of biological process;response to stimulus;transport	cytoplasm;cytosol;membrane;nucleus	catalytic activity;enzyme regulator activity;nucleotide binding;protein binding;receptor activity;signal transducer activity	Pf00069, Pf01636, Pf07714	43673	FBgn0002413	dco	3R	Wnt signaling pathway; Hedgehog signaling pathway - fly; FoxO signaling pathway; Circadian rhythm - fly; Hippo signaling pathway - fly; Hippo signaling pathway -multiple species	Nuclear import of PER and TIM; Degradation of PER; Dephosphorylation of TIM; Phosphorylation of CI; COPII (Coat Protein 2) Mediated Vesicle Transport; Degradation of TIM; WNT mediated activation of DVL; Dephosphorylation of PER; Positive regulation of FT and DS; Major pathway of rRNA processing in the nucleolus and cytosol; Recruitment of the 'destruction complex' to the receptor complex, the deg…		51	0	7.222	133	18.4	2.62865e+06	363983	2.57773e+06	363983	High	High	1	Biotin [K45]
High	Q9VJ30	FBgn0015772	Nak	CG10637	Numb-associated kinase, isoform A [OS=Drosophila melanogaster]	0	5.828	1	2	5	2	1488	159.6	6.1	2.5	2	cell division;cell organization and biogenesis;metabolic process;regulation of biological process	cytoplasm	catalytic activity;enzyme regulator activity;nucleotide binding;protein binding;receptor activity;signal transducer activity	Pf00069, Pf07714	35154	FBgn0015772	Nak	2L		Cargo recognition for clathrin-mediated endocytosis		4	0	7.08	230.6	31.4	1.20797e+06	164451	1.18457e+06	164451	High	High	1	Biotin [K687; K846]
High	Q9VU88	FBgn0036376	Liprin-β	CG10743	AT31531p [OS=Drosophila melanogaster]	0	8.274	4	2	2	2	680	75.6	7.78	5.72	2	cell communication;cell organization and biogenesis		protein binding	Pf00536, Pf07647, Pf13863	39524	FBgn0036376	Liprin-beta	3L		Receptor-type tyrosine-protein phosphatases		3	0	7.064	241.6	29.7	299784	36914.8	293977	16213.3	High	Peak Found	1	Biotin [K235; K254]
High	Q8SYY6	FBgn0047135	CG32276	CG32276	GEO09675p1 [OS=Drosophila melanogaster]	0.007	2.532	13	1	1	1	64	7.1	10.37	1.75	1	metabolic process;regulation of biological process;response to stimulus	endoplasmic reticulum;membrane		Pf06624, Pf10694	251645	FBgn0047135	CG32276	3L		XBP1(S) activates chaperone genes		4	0	7.063	75	10.6	43125	6105.36	42289.7		Peak Found	Not Found	1	Biotin [K16]
High	Q9VXP1	FBgn0030693	sordd1	CG8974	CG8974, isoform A [OS=Drosophila melanogaster]	0	15.184	25	3	5	3	277	30.3	5.9	15.51	3	metabolic process;response to stimulus	membrane	catalytic activity;metal ion binding;protein binding	Pf00097, Pf05290, Pf12861, Pf13445, Pf13639, Pf13920, Pf13923, Pf14634, Pf15227	32532	FBgn0030693	CG8974	X	Protein processing in endoplasmic reticulum	ER Quality Control Compartment (ERQC)		7	0	6.989	55.5	8.5	252213	38488.5	237533		High	High	1	Biotin [K34; K72; K93]
High	M9PF78	FBgn0032013	Scgα	CG7851	sarcoglycan alpha, isoform C [OS=Drosophila melanogaster]	0	9.087	3	1	3	1	453	51.8	6.84	5.62	1	cell organization and biogenesis	membrane	metal ion binding;structural molecule activity	Pf05510	34135	FBgn0032013	Scgalpha	2L				0	0	6.952	205.1	29.5	67506.6	9710.09	66199		High	Not Found	1	Biotin [K392]
High	Q9VNE2	FBgn0250753	kra	CG2922	Protein krasavietz [OS=Drosophila melanogaster]	0	5.305	6	2	2	2	422	49.2	5.74	0	2	regulation of biological process;response to stimulus	cytoplasm	protein binding	Pf02020	40680	FBgn0250753	exba; kra	3R				0	0	6.875	256.8	37.4	587706	85489.7	576323	85489.7	High	High	1	Biotin [K4; K391]; Met-loss+Acetyl [N-Term]
High	Q7KTS2	FBgn0037363	Atg17	CG1347	Autophagy-related 17, isoform B [OS=Drosophila melanogaster]	0	5.328	3	2	2	2	1357	152.2	5.14	2.17	2	cell communication;cell death;cell organization and biogenesis;metabolic process;regulation of biological process;response to stimulus	membrane	enzyme regulator activity;protein binding;structural molecule activity	Pf10377	40700	FBgn0037363	CG1347; Atg17	3R		Macroautophagy		2	0	6.839	220	32.2	21901.9	3202.56	21477.7	3202.56	High	Peak Found	1	Biotin [K966; K1224]
High	Q9VUR0	FBgn0036512	CG16979	CG16979	Probable Ufm1-specific protease 2 [OS=Drosophila melanogaster]	0.001	2.639	1	1	1	1	607	68.2	6.76	0	1	metabolic process		catalytic activity	Pf07910	39687	FBgn0036512	CG16979	3L				0	0	6.794	134.5	19.8	137054	20171.8	134399		Peak Found	Not Found	1	Biotin [K222]
Medium	Q9GPI0	FBgn0266580	Gp210	CG7897	integral membrane pore glycoprotein gp210 [OS=Drosophila melanogaster]	0.01	1.821	0	1	6	1	1870	208.9	6.54	0	1	cell organization and biogenesis;response to stimulus;transport	cytoplasm;membrane								snRNP Assembly; Transcriptional regulation by small RNAs; Transport of Mature mRNA derived from an Intron-Containing Transcript; Nuclear Pore Complex (NPC) Disassembly; SUMOylation of chromatin organization proteins; Regulation of HSF1-mediated heat shock response; SUMOylation of DNA replication proteins		25	0	6.793	204.3	30.1	3.53438e+06	520307	3.46592e+06	520307	High	High	1	Biotin [K1597]
High	E1JI78	FBgn0266084	Fhos	CG42610	formin homology 2 domain containing, isoform I [OS=Drosophila melanogaster]	0	21.491	2	4	6	4	2528	279	8.05	10.76	4	cell death;cellular component movement;cellular homeostasis;regulation of biological process	cytoplasm;nucleus	protein binding	Pf02181	39004	FBgn0266084	Fhos	3L				0	0	6.749	229.1	57.9	656965	166083	644241	166083	High	High	1	Biotin [K347; K684; K2409; K2483]
High	Q5U118	FBgn0023169	AMPKα	CG3051	non-specific serine/threonine protein kinase [OS=Drosophila melanogaster]	0.001	2.946	2	1	3	1	582	64.6	8.43	3.81	1	cell communication;cell organization and biogenesis;cellular component movement;metabolic process;regulation of biological process;response to stimulus;transport	nucleus	catalytic activity;nucleotide binding	Pf00069, Pf07714, Pf14531						Import of palmitoyl-CoA into the mitochondrial matrix; AMPK inhibits chREBP transcriptional activation activity; Energy dependent regulation of mTOR by LKB1-AMPK; Macroautophagy; TP53 Regulates Metabolic Genes		16	0	6.71	225.5	33.6	1.46765e+06	218727	1439220	218727	High	High	1	Biotin [K65]
High	O01349	FBgn0019968	Khc-73	CG8183	Kinesin-73 [OS=Drosophila melanogaster]	0	19.39	3	4	6	4	1921	214.9	5.78	7.82	4	cell organization and biogenesis;cellular component movement;transport	endosome	catalytic activity;motor activity;nucleotide binding;protein binding	Pf00225, Pf00498, Pf01302, Pf12423, Pf12473								0	0	6.683	207.9	28.7	376002	51910.5	368720	8584.41	High	High	1	Biotin [K641; K1443; K1463; K1508]
High	Q8T626	FBgn0024510	dlt	CG32315	Protein disks lost [OS=Drosophila melanogaster]	0.009	1.945	1	1	1	1	1240	139.4	6.93	1.67	1	cell communication;regulation of biological process;response to stimulus	cytoplasm		Pf15296	46719	FBgn0024510	dlt	3L				0	0	6.657	255.8	38.4	139467	20950.2	136765		High	Not Found	1	Biotin [K544]
High	Q6NND6	FBgn0033212	LRR	CG1399	Leucine-rich repeat, isoform D [OS=Drosophila melanogaster]	0	9.141	7	2	3	2	492	51.7	7.01	2.78	2	cell organization and biogenesis;regulation of biological process;response to stimulus				35715	FBgn0033212	CG1399; LRR	2R		Factors involved in megakaryocyte development and platelet production		2	0	6.636	204.2	30.8	197637	29784.5	193809	29784.5	High	Peak Found	1	Biotin [K134; K219]
High	O44253	FBgn0016059	Sema1b	CG6446	Similar to semaphorin-I [OS=Drosophila melanogaster]	0	9.162	4	2	3	2	770	85.1	6.96	7.39	2		cytosol;membrane	protein binding	Pf01403, Pf01437								0	0	6.634	237.4	35.8	132137	19919	129578		High	Not Found	1	Biotin [K714; K730]
High	Q8MT32	FBgn0005536	Mbs	CG32156	RE63915p [OS=Drosophila melanogaster]	0	42.777	7	8	32	7	1144	123.5	5.76	48.2	8	cell growth;cell organization and biogenesis;regulation of biological process		protein binding	Pf00023, Pf12796, Pf13606, Pf13637, Pf13857						RHO GTPases activate PAKs; Regulation of PLK1 Activity at G2/M Transition		9	1	6.545	233.8	34.4	2.1558e+07	3.17144e+06	2.11404e+07	3.12987e+06	High	High	1	Biotin [K319; K323; K439; K473; K477; K820; K1090]
High	Q8MT51	FBgn0032901	sky	CG9339	RE26091p [OS=Drosophila melanogaster]	0	5.835	2	1	4	1	573	65.7	8.03	8.5	1	cell communication;cell organization and biogenesis;regulation of biological process	cytoplasm	enzyme regulator activity	Pf00566, Pf07534	35359	FBgn0032901	sky	2L		TBC/RABGAPs		4	0	6.535	163.7	5.5	1.02532e+06	34465	993211		High	Not Found	1	Biotin [K4]; Met-loss [N-Term]; Acetyl [N-Term]
High	M9NCZ5	FBgn0011202	dia	CG1768	Diaphanous, isoform D [OS=Drosophila melanogaster]	0	9.138	2	2	2	2	1098	123.9	8.32	5.12	2	cell organization and biogenesis;cellular component movement;defense response;metabolic process;regulation of biological process;response to stimulus;transport	cytoplasm;membrane	protein binding	Pf02181, Pf06367, Pf06371	35340	FBgn0011202	dia	2L				0	0	6.498	252.4	36.7	275038	39935.8	269711	18067.4	High	Peak Found	1	Biotin [K15; K634]
Medium	Q8IPC3	FBgn0032210	CYLD	CG5603	cylindromatosis, isoform B [OS=Drosophila melanogaster]	0.017	1.526	1	1	3	1	551	62.3	6	3.58	1	defense response;metabolic process;regulation of biological process;response to stimulus	cytosol	catalytic activity	Pf00443, Pf01302	34380	FBgn0032210	CYLD	2L		Ub-specific processing proteases; DDX58/IFIH1-mediated induction of interferon-alpha/beta; Negative regulators of DDX58/IFIH1 signaling		8	0	6.448	187	29	3.16781e+06	491308	3.10646e+06	491308	High	Peak Found	1	Biotin [K352]
High	A1Z9K0	FBgn0033889	CG6701	CG6701	CG6701, isoform B [OS=Drosophila melanogaster]	0	36.14	6	8	11	8	1333	151	9	22.78	8	cell organization and biogenesis		nucleotide binding	Pf00580, Pf13086, Pf13087, Pf13245, Pf13604	36550	FBgn0033889	CG6701	2R				0	0	6.378	178.2	25.3	683564	96943	670324	20403.3	High	Peak Found	1	Biotin [K135; K1055; K1086; K1111; K1112; K1124; K1224]
High	A0A0B4LFQ3	FBgn0263395	hppy	CG7097	Mitogen-activated protein kinase kinase kinase kinase [OS=Drosophila melanogaster]	0	4.028	1	1	2	1	934	103.6	7.87	0	1	cell death;cell organization and biogenesis;metabolic process;regulation of biological process;response to stimulus	cytoplasm	catalytic activity;nucleotide binding;signal transducer activity	Pf00069, Pf00780, Pf05505, Pf07714	37203	FBgn0263395	hppy	2R				0	0	6.354	210.8	51.9	927934	228619	909961	210351	High	Peak Found	1	Biotin [K327]
High	A8JR81	FBgn0051158	Efa6	CG31158	exchange factor for Arf 6, isoform D [OS=Drosophila melanogaster]	0.007	2.316	1	1	1	1	1521	168.1	6.24	2.4	1	regulation of biological process	membrane	protein binding	Pf00169, Pf00595, Pf01369, Pf13180, Pf15410	42665	FBgn0051158	CG31158; Efa6	3R				0	0	6.3	230.1	36.5	136617	21685.4	133971		High	Not Found	1	Biotin [K194]
High	Q9W254	FBgn0022985	qkr58E-2	CG5821	quaking related 58E-2, isoform A [OS=Drosophila melanogaster]	0	14.168	9	3	4	3	416	44.1	9.64	6.94	3			RNA binding	Pf00013, Pf13014	37562	FBgn0022985	qkr58E-2	2R		PTK6 Regulates Proteins Involved in RNA Processing; Signaling by PTK6		4	0	6.206	197	33.3	409101	69193.5	401177	31682.2	High	Peak Found	1	Biotin [K146; K304; K331]
High	Q95R42	FBgn0026015	Top3β	CG3458	DNA topoisomerase [OS=Drosophila melanogaster]	0.009	1.972	2	1	1	1	444	48.2	8.02	0	1	metabolic process		catalytic activity;DNA binding	Pf01131		FBgn0026015		X				0	0	6.198	237.6	38.3	254720	41096.4	249786	41096.4	High	Peak Found	1	Biotin [K201]
High	E1JJR3	FBgn0020261	pcm	CG3291	5'-3' exoribonuclease 1 [OS=Drosophila melanogaster]	0	33.93	6	6	21	6	1613	184.5	7.03	36.32	6	cell communication;metabolic process;regulation of biological process;response to stimulus	cytoplasm	catalytic activity;RNA binding	Pf03159	32935	FBgn0020261	pcm	X	RNA degradation; Ribosome biogenesis in eukaryotes	Butyrate Response Factor 1 (BRF1) binds and destabilizes mRNA		5	0	6.109	126.1	58.4	2.09102e+06	968725	2.05052e+06	938139	High	High	1	Biotin [K769; K903; K1189; K1340; K1405; K1599]
High	E8NH76	FBgn0267795	Frl	CG32138	LP24417p [OS=Drosophila melanogaster]	0	4.032	3	1	1	1	609	68	9.22	2.35	1				Pf02181		FBgn0267795		3L				0	0	6.095	230	37.7	116400	19097.5	114146		High	Not Found	1	Biotin [K122]
High	Q8T0M2	FBgn0050015	CG30015	CG30015	GH22734p [OS=Drosophila melanogaster]	0	19.308	4	5	7	5	1263	136.1	9.7	9.14	5					36147	FBgn0050015	CG30015	2R				0	0	5.974	276.2	13	703008	33019.4	689392		High	Not Found	1	Biotin [K351; K519; K725; K889; K953]
High	E1JIJ4	FBgn0038063	Octβ2R	CG33976	octopamine beta2 receptor, isoform F [OS=Drosophila melanogaster]	0	20.536	5	2	7	2	630	70.3	8.66	17.75	2	regulation of biological process;response to stimulus	membrane	receptor activity;signal transducer activity	Pf00001	41549	FBgn0038063	Octbeta2R	3R				0	0	5.973	133.4	36.5	3.52928e+06	965510	3.46092e+06	959197	High	High	1	Biotin [K511; K617]
High	P54367	FBgn0015024	CkIα	CG2028	Casein kinase I isoform alpha [OS=Drosophila melanogaster]	0	31.155	22	7	25	7	337	39.5	9.38	35.96	7	cell organization and biogenesis;metabolic process;regulation of biological process;response to stimulus;transport	cytoplasm;cytosol;nucleus	catalytic activity;enzyme regulator activity;nucleotide binding;protein binding;receptor activity;signal transducer activity	Pf00069, Pf07714	32221	FBgn0015024	CkIalpha	X	Wnt signaling pathway; Hedgehog signaling pathway - fly	Phosphorylation of CI; Recruitment of the 'destruction complex' to the receptor complex, the degradation of AXN and release of ARM; Phosphorylation of SMO; Phosphorylation of PER and TIM; Phosphorylation of ARM; Ubiquitination and proteolysis of phosphorylated CI; Ubiquitination and degradation of phosphorylated ARM; Activation of SMO; Phosphorylation of AXN and APC; GLI3 is processed to GLI3R by…		30	0	5.956	76.5	12.9	3.83834e+07	6.49437e+06	3.76325e+07	6.46677e+06	High	High	1	Biotin [K8; K19; K182; K307; K328]
High	Q9VPI6	FBgn0031213	galectin	CG11372	Galectin [OS=Drosophila melanogaster]	0	3.953	1	1	3	1	503	57.5	6.42	0	1		cytosol		Pf00337	33162	FBgn0031213	galectin	2L				0	0	5.95	101.3	17.5	272935	47039	267648	37625.5	High	Peak Found	1	Biotin [K488]
Medium	P91891	FBgn0017572	Mo25	CG4083	protein Mo25 [OS=Drosophila melanogaster]	0.013	1.607	3	1	2	1	339	39.4	7.25	0	1		cytoplasm;nucleus		Pf08569	39858	FBgn0017572	Mo25	3L	mTOR signaling pathway	Energy dependent regulation of mTOR by LKB1-AMPK; Neutrophil degranulation		7	0	5.949	226.8	38.1	1.99325e+06	335068	1.95464e+06	335068	High	High	1	Biotin [K6]; Met-loss [N-Term]
High	Q8T3K5	FBgn0053100	eIF4EHP	CG33100	SD07020p [OS=Drosophila melanogaster]	0	6.669	9	2	8	2	223	25.8	7.77	3.86	2	metabolic process;regulation of biological process;response to stimulus	cytoplasm	protein binding;RNA binding;translation regulator activity	Pf01652	326255	FBgn0053100	4EHP	3R		ISG15 antiviral mechanism		5	0	5.876	124.2	22.2	1.43807e+06	256653	1.41021e+06	256653	High	High	1	Biotin [K9; K218]
High	Q6IDG3	FBgn0266673	Sec10	CG6159	RE68722p [OS=Drosophila melanogaster]	0	3.422	2	2	2	2	669	77.2	6.38	1.82	2	transport	cytoplasm		Pf07393								0	0	5.867	259.9	15.9	362227	22106.9	355211		High	Not Found	1	Biotin [K375; K380]
High	C3KKB9	FBgn0026869	Tdg	CG1981	MIP05491p [OS=Drosophila melanogaster]	0.001	3.053	1	1	2	1	870	96.3	6.67	4.59	1	metabolic process;response to stimulus		catalytic activity	Pf03167		FBgn0026869		4		TET1,2,3 and TDG demethylate DNA; SUMOylation of DNA damage response and repair proteins; Cleavage of the damaged pyrimidine ; Displacement of DNA glycosylase by APEX1		15	0	5.814	131.9	22.7	208757	35908.4	204714	35908.4	High	Peak Found	1	Biotin [K154]
High	B7YZF6	FBgn0259221	ATP8A	CG42321	Phospholipid-transporting ATPase [OS=Drosophila melanogaster]	0.001	2.883	1	1	1	1	1275	144	7.17	2.45	1	cell organization and biogenesis;transport	membrane	catalytic activity;metal ion binding;nucleotide binding;transporter activity	Pf00122, Pf13246	36488	FBgn0259221	CG42321	2R		Ion transport by P-type ATPases; Neutrophil degranulation		6	0	5.797	119.2	20.6	12837.9	2214.69	12589.2	2214.69	High	Peak Found	1	Biotin [K6]; Met-loss+Acetyl [N-Term]
High	Q9VDD2	FBgn0264357	SNF4Aγ	CG17299	LD22662p [OS=Drosophila melanogaster]	0	5.915	1	2	6	2	1400	152.3	6.06	12.82	2	cell communication;metabolic process;regulation of biological process;response to stimulus	cytoplasm;nucleus	catalytic activity;protein binding	Pf00478, Pf00571	42515	FBgn0264357	SNF4Agamma	3R		Import of palmitoyl-CoA into the mitochondrial matrix; AMPK inhibits chREBP transcriptional activation activity; Energy dependent regulation of mTOR by LKB1-AMPK; Macroautophagy; TP53 Regulates Metabolic Genes		16	0	5.754	231.1	46.2	399075	79803.3	391346	60634.7	High	High	1	Biotin [K251; K822]
High	A0A0C4DHG9	FBgn0265998	Doa	CG42320	darkener of apricot, isoform Y [OS=Drosophila melanogaster]	0	79.386	9	11	35	10	1535	170.4	9.26	76.45	11	cell death;cell organization and biogenesis;metabolic process;regulation of biological process;response to stimulus;transport	cytoplasm;endoplasmic reticulum;nucleus	catalytic activity;enzyme regulator activity;nucleotide binding;receptor activity;signal transducer activity	Pf00069, Pf07714	43415	FBgn0265998	Doa	3R			mRNA processing	1	1	5.729	108.5	35	6.32203e+06	2.03968e+06	6.19959e+06	2.00386e+06	High	High	1	Biotin [K224; K283; K316; K403; K404; K438; K455; K919; K928; K1517]
High	C9QPJ7	FBgn0025777	homer	CG11324	LD02487p [OS=Drosophila melanogaster]	0	5.017	4	1	1	1	409	44.4	7.83	2.21	1				Pf00568		FBgn0025777		2L				0	0	5.719	135	23.6	68216.3	11927.7	66895		Peak Found	Not Found	1	Biotin [K360]
High	P18489-1	FBgn0003660	Syb	CG12210	Synaptobrevin [OS=Drosophila melanogaster]	0	5.886	11	2	3	2	152	16.7	6.57	5.5	2	cell organization and biogenesis;transport	membrane	protein binding	Pf00957	36080	FBgn0003660	Syb	2R	SNARE interactions in vesicular transport	Acetylcholine Neurotransmitter Release Cycle; Glutamate Neurotransmitter Release Cycle; Retrograde transport at the Trans-Golgi-Network; Cargo recognition for clathrin-mediated endocytosis		12	0	5.67	159.9	28.2	119722	21116.5	117403		High	Not Found	1	Biotin [K47; K68]
High	Q8MPN9	FBgn0036101	NijA	CG6449	Ninjurin A beta [OS=Drosophila melanogaster]	0	9.293	7	1	4	1	229	24.6	7.56	7.67	1		membrane		Pf04923	39215	FBgn0036101	NijA	3L				0	0	5.662	144.9	25.6	824989	145707	809010	145707	High	High	1	Biotin [K31]
High	L0MPX5	FBgn0039908	Asator	CG11533	Asator, isoform I [OS=Drosophila melanogaster]	0	37.215	8	8	11	8	1348	148.4	8.66	12.01	8	metabolic process;regulation of biological process	cytoplasm;nucleus	catalytic activity;enzyme regulator activity;nucleotide binding;receptor activity;signal transducer activity	Pf00069, Pf07714, Pf12260	43794	FBgn0039908	Asator	4				0	0	5.65	229.2	35.7	1.52229e+06	236847	1.49281e+06	193638	High	High	1	Biotin [K53; K103; K116; K640; K644; K645; K654; K1103; K1303]
High	Q9VU45	FBgn0036341	Syx13	CG11278	LD27581p [OS=Drosophila melanogaster]	0	8.164	7	1	3	1	284	31.5	7.3	4.54	1	cell organization and biogenesis;transport	membrane	protein binding	Pf00804, Pf05739, Pf14523	39485	FBgn0036341	Syx13	3L				0	0	5.63	164.2	29.2	205312	36470.8	201336	36470.8	High	High	1	Biotin [K3]; Met-loss+Acetyl [N-Term]
High	F2YPN7	FBgn0010497	dmGlut	CG5304	Lethal (2) 01810 [OS=Drosophila melanogaster]	0.001	2.992	1	1	4	1	496	54.1	5.14	7.94	1	transport	membrane	transporter activity	Pf00083, Pf07690								0	0	5.596	124	22.2	116608	20837.3	114349	20837.3	High	High	1	Biotin [K488]
High	A0A0B4LHS0	FBgn0028717	Lnk	CG17367	Lnk, isoform E [OS=Drosophila melanogaster]	0	14.469	5	3	5	3	613	65.5	6.89	10.02	3	regulation of biological process;response to stimulus	membrane	signal transducer activity	Pf00017, Pf00169, Pf08916, Pf15410	43130	FBgn0028717	Lnk	3R		Factors involved in megakaryocyte development and platelet production		2	0	5.523	213	37.1	1.86947e+06	325312	1.83326e+06	290161	High	High	1	Biotin [K132; K148; K161]
High	Q4V403	FBgn0027552	CG10863	CG10863	IP10737p [OS=Drosophila melanogaster]	0	6.23	6	2	7	2	319	36.6	7.24	7.74	2	metabolic process		catalytic activity	Pf00248								0	0	5.42	187	78.4	5.15455e+06	2.16017e+06	5.05471e+06	2.14248e+06	High	High	1	Biotin [K309; K311]
High	Q9W009	FBgn0035346	CG1146	CG1146	CG1146, isoform A [OS=Drosophila melanogaster]	0.001	2.932	3	1	2	1	315	35.6	7.03	1.63	1		membrane			38313	FBgn0035346	CG1146	3L				0	0	5.407	90.4	16.7	107907	19955.2	105817	19955.2	High	Peak Found	1	Biotin [K114]
Medium	Q7K1C5	FBgn0034269	Hyccin	CG6406	CG6406, isoform A [OS=Drosophila melanogaster]	0.01	1.874	1	1	1	1	544	59.9	6.67	1.81	1				Pf09790	37019	FBgn0034269	CG6406	2R				0	0	5.366	231.9	43.2	56146.6	10463.1	55059.1		High	Not Found	1	Biotin [K434]
High	Q8MRQ1	FBgn0032156	CG13124	CG13124	GH06222p [OS=Drosophila melanogaster]	0	21.539	18	5	9	5	469	52.2	9.69	12.97	5			protein binding;RNA binding	Pf02854	34310	FBgn0032156	CG13124	2L				0	0	5.343	153.9	35.9	2.40817e+06	562486	2.36153e+06	562486	High	High	1	Biotin [K51; K131; K171; K180; K218]
High	Q9VC05	FBgn0020626	Osbp	CG6708	Oxysterol-binding protein [OS=Drosophila melanogaster]	0.001	3.066	1	1	3	1	784	89.3	5.81	0	1	cell organization and biogenesis;transport	endoplasmic reticulum;Golgi		Pf00169, Pf01237, Pf15409, Pf15413	42985	FBgn0020626	Osbp	3R		Synthesis of bile acids and bile salts; Sphingolipid de novo biosynthesis		7	0	5.34	130.2	24.4	326082	61064.7	319766	61064.7	High	High	1	Biotin [K304]
High	Q9VMB6	FBgn0263916	Ent2	CG31911	equilibrative nucleoside transporter 2, isoform A [OS=Drosophila melanogaster]	0	18.017	9	3	16	3	458	51.3	8.7	33.29	3	cell communication;regulation of biological process;response to stimulus;transport	membrane	transporter activity	Pf01733	33921	FBgn0263916	Ent2	2L		Transport of nucleosides and free purine and pyrimidine bases across the plasma membrane		4	0	5.325	136.1	29.1	8.36826e+06	1.7892e+06	8206181	1.78238e+06	High	High	1	Biotin [K8; K14; K37; K45]
High	Q709R6	FBgn0037719	bocks	CG9424	LEM domain-containing protein Bocksbeutel [OS=Drosophila melanogaster]	0	37.601	24	7	24	7	399	44.2	9.23	44.96	7	cell division	cytoplasm;endoplasmic reticulum;membrane;nucleus			41162	FBgn0037719	bocksbeutel; bocks	3R				0	0	5.32	36.6	1.3	2.69874e+06	96091.2	2.62314e+06	25158.1	High	High	1	Biotin [K44; K52; K86; K97; K162; K246]
High	M9PHI0	FBgn0263220	Hk	CG43388	hyperkinetic, isoform M [OS=Drosophila melanogaster]	0	14.078	4	3	13	3	887	95.5	7.09	20.49	3	cell organization and biogenesis;regulation of biological process;response to stimulus;transport	cytoplasm	transporter activity	Pf00248	31955	FBgn0263220	Hk	X		Voltage gated Potassium channels; Neutrophil degranulation		6	0	5.317	188.9	36.9	6.75361e+06	1.32118e+06	6.6228e+06	1.32118e+06	High	High	1	Biotin [K423; K427; K429; K452]
High	Q9VWX8	FBgn0083228	Frq2	CG5907	FI18190p1 [OS=Drosophila melanogaster]	0.001	2.7	6	1	1	1	187	21.9	5.01	2.29	1	cell communication;cell organization and biogenesis;regulation of biological process;transport		metal ion binding	Pf00036, Pf10136, Pf13405, Pf13499, Pf13833	32799	FBgn0083228	Frq2	X				0	0	5.29	178.8	33.8	36729.9	6943.59	36018.5		High	Not Found	1	Biotin [K100]
High	Q95SK3	FBgn0050291	CG30291	CG30291	CDK5RAP3-like protein [OS=Drosophila melanogaster]	0	6.242	3	1	3	1	509	57.7	5.1	7.89	1	regulation of biological process	cytoplasm;nucleus		Pf05600	246534	FBgn0050291	CG30291	2R				0	0	5.253	136.3	25.9	458002	87195.8	449131	87195.8	High	Peak Found	1	Biotin [K82]
High	Q9Y162	FBgn0283469	Vps4	CG6842	BcDNA.GH02678 [OS=Drosophila melanogaster]	0.001	2.926	2	1	1	1	442	49.6	6.96	1.88	1	cell organization and biogenesis;metabolic process;regulation of biological process;transport	endosome;nucleus	catalytic activity;DNA binding;nucleotide binding;RNA binding	Pf00004, Pf00493, Pf00910, Pf01078, Pf01695, Pf04212, Pf06068, Pf07724, Pf07728, Pf09336, Pf13173, Pf13207, Pf13401	32777	FBgn0027605	Vps4	X	Endocytosis	Endosomal Sorting Complex Required For Transport (ESCRT)		4	0	5.236	211.4	40.4	317768	60694.7	311613	60694.7	High	Peak Found	1	Biotin [K161]
High	A0A0B4LFX4	FBgn0010434	cora	CG11949	coracle, isoform F [OS=Drosophila melanogaster]	0	190.807	21	26	151	2	1600	173.8	8.79	278.82	26	cell organization and biogenesis;transport	cytoskeleton;membrane	protein binding;structural molecule activity	Pf00373, Pf05902, Pf08736, Pf09379, Pf09380	37205	FBgn0010434	cora	2R				0	0	5.142	125.2	24.3	1.82342e+07	3.54611e+06	1.7881e+07	3.54611e+06	High	High	1	Biotin [K322; K381; K552; K580; K614; K637; K648; K657; K661; K675; K700; K731; K740; K761; K764; K1374; K1397; K1401; K1443; K1452; K1456; K1461; K1490; K1491; K1534; K1544]
High	P48598	FBgn0015218	eIF4E1	CG4035	Eukaryotic translation initiation factor 4E [OS=Drosophila melanogaster]	0	29.351	18	4	24	4	259	29.2	6.24	31.4	4	cell death;cell differentiation;cell division;cell organization and biogenesis;cell proliferation;metabolic process;regulation of biological process	cytoplasm;cytosol	protein binding;RNA binding	Pf01652	45525	FBgn0015218	eIF-4E	3L	mTOR signaling pathway; RNA transport	Deadenylation of mRNA; ISG15 antiviral mechanism; TOR signaling pathway; Ribosomal scanning and start codon recognition; mTORC1-mediated signalling; Translation initiation complex formation; L13a-mediated translational silencing of Ceruloplasmin expression; GTP hydrolysis and joining of the 60S ribosomal subunit	Translation Factors	27	0	5.1	202.3	54.4	1.30921e+07	3.52257e+06	1.28385e+07	3.50175e+06	High	High	1	Biotin [K9; K15; K19; K248]
High	A4UZL2	FBgn0034180	Ehbp1	CG15609	Eps15 homology domain containing protein-binding protein 1, isoform B [OS=Drosophila melanogaster]	0	29.127	4	5	14	5	987	111.2	6.13	28.96	5	cell division;metabolic process;regulation of biological process		protein binding	Pf00307, Pf04111, Pf10358, Pf11971, Pf12130	36912	FBgn0034180	CG15609; Ehbp1	2R				0	0	5.089	178.8	46.5	1.63308e+06	424912	1.60145e+06	418143	High	High	1	Biotin [K316; K641; K646; K755]
High	Q9VL57	FBgn0032170	CG4658	CG4658	CG4658, isoform A [OS=Drosophila melanogaster]	0.001	2.846	2	1	3	1	526	58.4	7.69	1.84	1				Pf07534	34325	FBgn0032170	CG4658	2L				0	0	5.074	126.5	24.9	844671	166482	828310	166482	High	Peak Found	1	Biotin [K492]
High	Q9VSD3	FBgn0028379	fan	CG7919	AT11025p [OS=Drosophila melanogaster]	0	6.164	11	1	1	1	218	24.6	6.8	2.31	1		endoplasmic reticulum;membrane		Pf00635	43926	FBgn0028379	fan	3L		Neutrophil degranulation; Sphingolipid de novo biosynthesis		7	0	5.052	60.3	11.9	43383.2	8586.97	42542.9		Peak Found	Not Found	1	Biotin [K166]
Medium	Q9V9N9	FBgn0032974	CG3651	CG3651	CG3651, isoform C [OS=Drosophila melanogaster]	0.01	1.866	1	1	1	1	770	83.9	6.02	1.86	1					35440	FBgn0032974	CG3651	2L				0	0	5.021	232.3	46.3	85259.9	16980.4	83608.5		High	Not Found	1	Biotin [K8]
High	Q8IGN0	FBgn0016693	Past1	CG6148	RE59368p [OS=Drosophila melanogaster]	0	17.124	10	4	8	4	534	61	6.51	7.7	4	cell organization and biogenesis;transport		metal ion binding;nucleotide binding;protein binding	Pf00350, Pf01926, Pf12763						Factors involved in megakaryocyte development and platelet production		2	0	4.979	203.1	91.6	797684	359855	782234	353267	High	High	1	Biotin [K6; K217; K321; K372]; Acetyl [N-Term]
High	Q7KUQ6	FBgn0261565	Lmpt	CG42679	limpet, isoform K [OS=Drosophila melanogaster]	0	33.482	2	4	32	4	2147	245.4	4.73	83.86	4	defense response;response to stimulus		metal ion binding		39889	FBgn0261565	Lmpt	3L				0	0	4.978	120.5	41.2	1.54512e+07	5.28818e+06	1.5152e+07	5.27609e+06	High	High	1	Biotin [K405; K421; K423; K491]
High	P23226-1	FBgn0002645	Map205	CG1483	205 kDa microtubule-associated protein [OS=Drosophila melanogaster]	0	105.54	21	18	44	18	1185	126.6	4.86	66.37	18	cell organization and biogenesis	cytoplasm;cytoskeleton	protein binding		43765	FBgn0002645	Map205	3R				0	0	4.889	234.6	50.9	3.08892e+07	6.70315e+06	3.02886e+07	6.67527e+06	High	High	1	Biotin [K85; K651; K807; K818; K853; K860; K873; K901; K907; K960; K985; K1017; K1050; K1089; K1098; K1117; K1154]
High	Q9VN58	FBgn0260794	ctrip	CG42574	circadian trip, isoform A [OS=Drosophila melanogaster]	0	19.945	1	2	14	2	3140	336.4	7.25	44.25	2	metabolic process;regulation of biological process	cytoplasm;nucleus	catalytic activity;metal ion binding	Pf00632, Pf02825	40596	FBgn0260794	CG42574; ctrip	3R	Ubiquitin mediated proteolysis	Antigen processing: Ubiquitination & Proteasome degradation		5	0	4.82	94.5	102.8	1.76715e+06	1.92311e+06	1.73292e+06	1.92311e+06	High	High	1	Biotin [K1937; K1952]
High	Q07327	FBgn0004574	Rop	CG15811	Protein ROP [OS=Drosophila melanogaster]	0	13.394	4	3	10	3	597	67.8	6.7	17.81	3	cell communication;cell organization and biogenesis;regulation of biological process;response to stimulus;transport	cytoplasm;cytosol;membrane	protein binding	Pf00995	38493	FBgn0004574	Rop	3L		Other interleukin signaling; Platelet degranulation		8	0	4.78	223.9	13.3	3.17069e+06	187782	3.10928e+06	172838	High	High	1	Biotin [K24; K330; K534]
High	A1ZAH6	FBgn0034137	CG4945	CG4945	CG4945, isoform B [OS=Drosophila melanogaster]	0	9.794	7	2	4	2	577	65	7.62	11.3	2	metabolic process		catalytic activity;enzyme regulator activity;nucleotide binding;receptor activity;signal transducer activity	Pf00069, Pf07714, Pf14531	36850	FBgn0034137	CG4945	2R				0	0	4.768	43.2	9.2	156938	33427.8	153898		Peak Found	Not Found	1	Biotin [K392; K516]
High	Q9VTX5	FBgn0020655	ArfGAP1	CG4237	ADP-ribosylation factor GTPase activating protein 1, isoform A [OS=Drosophila melanogaster]	0	26.626	13	5	23	5	468	50.5	7.37	54.97	5	regulation of biological process		enzyme regulator activity;metal ion binding	Pf01412	39417	FBgn0020655	Gap69C; ArfGAP1	3L		COPI-dependent Golgi-to-ER retrograde traffic; Clathrin-mediated endocytosis; COPI-mediated anterograde transport		12	0	4.745	163	28.8	1.95327e+06	345542	1.91543e+06	319473	High	High	1	Biotin [K212; K260; K271; K297; K446]
Medium	Q8SXX1	FBgn0039924	PIP4K	CG17471	phosphatidylinositol 5-phosphate 4-kinase, isoform A [OS=Drosophila melanogaster]	0.011	1.755	1	1	2	1	404	47	7.37	1.62	1	metabolic process;regulation of biological process	membrane	catalytic activity;nucleotide binding	Pf01504	3885565	FBgn0039924	CG17471; PIP4K	4	Phosphatidylinositol signaling system; Metabolic pathways; Inositol phosphate metabolism; Endocytosis	PI5P, PP2A and IER3 Regulate PI3K/AKT Signaling; PI5P Regulates TP53 Acetylation; Synthesis of PIPs at the plasma membrane; Synthesis of PIPs in the nucleus		22	0	4.709	202.4	43	178447	37893.2	174990	37893.2	High	Peak Found	1	Biotin [K372]
High	P32865	FBgn0260798	Gprk1	CG40129	G protein-coupled receptor kinase 1 [OS=Drosophila melanogaster]	0.007	2.384	1	1	1	1	700	80.5	6.61	0	1	metabolic process;regulation of biological process;response to stimulus	cytoplasm;membrane	catalytic activity;enzyme regulator activity;nucleotide binding;protein binding;receptor activity;signal transducer activity	Pf00069, Pf00169, Pf00615, Pf07714	3355013	FBgn0260798	Gprk1	2R	Phototransduction - fly; Endocytosis	Calmodulin induced events; Gastrin-CREB signalling pathway via PKC and MAPK; Activation of SMO		18	0	4.642	242.5	52.2	86386.8	18610.4	84713.6		High	Not Found	1	Biotin [K672]
High	P12252-1	FBgn0000479	dnc	CG32498	cAMP-specific 3',5'-cyclic phosphodiesterase [OS=Drosophila melanogaster]	0	54.169	13	7	21	6	1070	115	5.55	58.44	7	cell communication;cell growth;metabolic process;regulation of biological process;reproduction;response to stimulus		catalytic activity;metal ion binding;protein binding	Pf00233	31309	FBgn0000479	dnc	X		G alpha (s) signalling events; DARPP-32 events		6	2	4.593	192	61.6	9.53015e+06	3.05555e+06	9.34298e+06	3.00309e+06	High	High	1	Biotin [K59; K68; K211; K233; K312; K344; K561]
High	P48456	FBgn0010015	CanA1	CG1455	Serine/threonine-protein phosphatase 2B catalytic subunit 1 [OS=Drosophila melanogaster]	0	65.546	21	11	43	11	622	69.1	7.75	72.86	11	metabolic process;regulation of biological process;response to stimulus;transport		catalytic activity;metal ion binding;protein binding	Pf00149	43670	FBgn0010015	CanA1	3R	Wnt signaling pathway	Ca2+ pathway; CLEC7A (Dectin-1) induces NFAT activation; FCERI mediated Ca+2 mobilization		12	0	4.543	153.2	39.9	9.2176e+06	2.3992e+06	9.03071e+06	2.38445e+06	High	High	1	Biotin [K18; K34; K43; K431; K432; K473; K492; K598; K605; K619]
High	A0A0B4K715	FBgn0011286	RyR	CG10844	ryanodine receptor, isoform J [OS=Drosophila melanogaster]	0	43.879	1	6	60	6	5115	579.5	5.67	81.12	6	cellular homeostasis;regulation of biological process;response to stimulus;transport	membrane	metal ion binding;protein binding;transporter activity	Pf00520, Pf00622, Pf01365, Pf02026, Pf02815, Pf06459, Pf08454, Pf08709	49090	FBgn0011286	Rya-r44F; RyR	2R				0	0	4.511	27.6	4.1	6.4716e+06	967233	6.32448e+06	928136	High	High	1	Biotin [K1353; K1362; K1437; K1441; K1442; K1450; K2117]
Medium	Q9VAG9	FBgn0039698	CG7789	CG7789	CG7789 [OS=Drosophila melanogaster]	0.023	1.188	4	1	1	1	306	32.6	5.92	0	1	metabolic process			Pf00459	43516	FBgn0039698	CG7789	3R	Metabolic pathways; Sulfur metabolism	Cytosolic sulfonation of small molecules		6	0	4.494	231.6	51.5	62476.4	13901.4	61266.3		High	Not Found	1	Biotin [K40]
High	Q9XZ03	FBgn0262732	mbf1	CG4143	multiprotein bridging factor 1 [OS=Drosophila melanogaster]	0	4.79	12	2	2	2	145	16	10.04	1.67	2	cell organization and biogenesis;regulation of biological process	cytoplasm;nucleus	DNA binding;protein binding	Pf01381, Pf08523, Pf12844	39842	FBgn0262732	mbf1	3L				0	0	4.47	192.6	50.4	148385	38836.5	145511	38836.5	High	Peak Found	1	Biotin [K16; K54]
High	Q8MRL3	FBgn0031516	CG9663	CG9663	CG9663 [OS=Drosophila melanogaster]	0	4.222	2	1	1	1	808	89.7	9.28	0	1	transport	membrane	catalytic activity;nucleotide binding;transporter activity	Pf00005, Pf01061, Pf03193, Pf12698, Pf13304, Pf13476, Pf13558	33541	FBgn0031516	CG9663	2L				0	0	4.447	134	30.1	67168.4	15103.4	65867.5		High	Not Found	1	Biotin [K26]
High	E6PBX9	FBgn0003371	sgg	CG2621	RE23481p [OS=Drosophila melanogaster]	0	9.197	4	2	2	2	846	93.8	6.64	4.32	2	metabolic process		catalytic activity;nucleotide binding	Pf00069, Pf01636, Pf07714, Pf14531								0	0	4.406	174.7	39.6	19667.8	4463.63	19286.8		High	Not Found	1	Biotin [K145; K215]
High	I6QP77	FBgn0261279	lqfR	CG42250	LqfR-L [OS=Drosophila melanogaster]	0	11.112	4	2	5	2	633	67.5	5.27	12.46	2				Pf01417, Pf07651								0	0	4.401	123.8	79.5	836701	537236	820495	529446	High	High	1	Biotin [K4; K533]; Met-loss+Acetyl [N-Term]
High	E4NKP0	FBgn0035944	CG5021	CG5021	Golgi apparatus membrane protein TVP23 homolog [OS=Drosophila melanogaster]	0	12.694	6	1	7	1	215	24.5	7.87	9.46	1		membrane		Pf05832								0	0	4.346	99.5	73.8	1.36516e+06	1.01328e+06	1.33872e+06	1.00286e+06	High	High	1	Biotin [K191]
High	Q9VMI3	FBgn0031771	ND-51	CG9140	NADH dehydrogenase [ubiquinone] flavoprotein 1, mitochondrial [OS=Drosophila melanogaster]	0.009	1.898	2	1	1	1	474	51.8	8.47	0	1	metabolic process;transport	membrane;mitochondrion	catalytic activity;metal ion binding;nucleotide binding	Pf01512, Pf10531, Pf10589	33852	FBgn0031771	CG9140; ND-51	2L	Oxidative phosphorylation; Metabolic pathways	Complex I biogenesis	Electron Transport Chain	8	0	4.281	115.9	27.1	83776.5	19569	82153.9		High	Not Found	1
High	Q9VFB7	FBgn0038303	SIDL	CG6623	Trafficking protein particle complex subunit 10 [OS=Drosophila melanogaster]	0	4.069	1	2	2	2	1145	130.7	7.2	1.66	2	regulation of biological process;transport	cytosol;Golgi	protein binding	Pf12584	41833	FBgn0038303	SIDL	3R		COPII (Coat Protein 2) Mediated Vesicle Transport; RAB GEFs exchange GTP for GDP on RABs		10	0	4.258	222.6	38.4	142072	24478.3	119801	16197.6	High	High	1	Biotin [K125; K695]
High	B7YZL1	FBgn0034420	CG10737	CG10737	Uncharacterized protein, isoform O [OS=Drosophila melanogaster]	0	131.976	14	11	142	11	944	102.4	8.22	294.24	11	regulation of biological process;response to stimulus	membrane	metal ion binding;protein binding	Pf00130, Pf00168	37202	FBgn0034420	CG10737	2R				0	0	4.216	15.5	1.8	4.41757e+07	5.04577e+06	4.32551e+07	4.94953e+06	High	High	1	Biotin [K80; K83; K95; K97; K105; K261; K557; K721; K722; K743; K783]
High	Q7KUD4	FBgn0036053	iPLA2-VIA	CG6718	calcium-independent phospholipase A2 VIA, isoform B [OS=Drosophila melanogaster]	0	8.722	2	1	5	1	887	97.7	6.99	5.78	1	metabolic process;regulation of biological process		catalytic activity;protein binding	Pf00023, Pf01734, Pf12796, Pf13637, Pf13857	39160	FBgn0036053	iPLA2-VIA	3L		Acyl chain remodelling of PC; Acyl chain remodelling of PE; Role of phospholipids in phagocytosis; COPI-independent Golgi-to-ER retrograde traffic		15	0	4.206	195.1	46.4	1.69666e+06	403422	1.66379e+06	403422	High	High	1	Biotin [K267]
Medium	Q967T2	FBgn0044352	pol		RNA-directed DNA polymerase [OS=Drosophila melanogaster]	0.01	1.859	1	1	4	1	1065	124.5	8.7	6.22	1	metabolic process		catalytic activity	Pf00077, Pf00078, Pf00665								0	0	4.164	147.9	35.5	449089	107842	440390	107842	High	High	1	Biotin [K980]
High	Q9VBK9	FBgn0039385	CG5913	CG5913	CG5913 [OS=Drosophila melanogaster]	0	3.194	2	1	1	1	454	49.9	9.7	2.19	1		cytoplasm;nucleus	RNA binding	Pf10239	43132	FBgn0039385	CG5913	3R				0	0	4.13	230.4	55.8	169716	41096.1	166429	41096.1	High	Peak Found	1	Biotin [K65]
High	Q2XXU2	FBgn0023510	Rbcn-3B	CG17766	CG17766 [OS=Drosophila melanogaster]	0	11.421	2	3	6	3	1505	166.2	7.55	3.34	3	cellular homeostasis;regulation of biological process		protein binding	Pf00400		FBgn0023510		X				0	0	4.129	226.9	33.6	1.52985e+06	226628	1.50022e+06	226628	High	High	1	Biotin [K287; K763; K784]
High	Q9VPY9	FBgn0031322	CG5001	CG5001	CG5001, isoform A [OS=Drosophila melanogaster]	0	14.23	6	1	6	1	350	39.5	9.33	24.93	1	metabolic process		protein binding	Pf00226, Pf01556	33308	FBgn0031322	CG5001	2L				0	0	4.121	209.9	50.9	865056	209917	848301	209917	High	High	1	Biotin [K123]
High	Q9VUX7	FBgn0005536	Mbs	CG32156	GH16214p [OS=Drosophila melanogaster]	0	35.916	19	6	21	5	377	40.3	10.05	48.72	6	cell growth;cell organization and biogenesis;regulation of biological process		protein binding		49070	FBgn0005536	Mbs	3L		RHO GTPases activate PAKs; Regulation of PLK1 Activity at G2/M Transition		9	0	4.114	172.9	36.4	4.97285e+06	1.04728e+06	4.85495e+06	1.03212e+06	High	High	1	Biotin [K142; K153; K214; K313; K375]
High	Q9V426	FBgn0024183	vig	CG4170	LD07162p [OS=Drosophila melanogaster]	0	26.055	14	7	17	7	490	52.7	9.74	32.66	7	cell organization and biogenesis;regulation of biological process	chromosome;cytoplasm;cytosol;nucleus	RNA binding	Pf04774	34885	FBgn0024183	vig	2L		Platelet degranulation		4	0	4.078	214.6	62.5	1.27405e+07	3.71343e+06	1.24938e+07	3.71343e+06	High	High	1	Biotin [K6; K52; K57; K309; K328; K337; K468]; Acetyl [N-Term]
High	H8F4R4	FBgn0036451	Helz	CG9425	IP16717p1 [OS=Drosophila melanogaster]	0	3.775	7	1	2	1	244	27.2	9.01	4.96	1			protein binding			FBgn0036451		3L				0	0	4.054	23.5	5.8	11568.5	2853.89			High	Not Found	1	Biotin [K152; K157]
High	P18431-3	FBgn0003371	sgg	CG2621	Isoform SGG39 of Protein kinase shaggy [OS=Drosophila melanogaster]	0	5.914	3	1	2	1	575	58.7	8.09	2.72	1	cell organization and biogenesis;metabolic process;regulation of biological process;response to stimulus	cytoplasm;cytosol;nucleus	catalytic activity;enzyme regulator activity;nucleotide binding;protein binding;receptor activity;signal transducer activity	Pf00069, Pf01636, Pf07714, Pf14531	31248	FBgn0003371	sgg	X				0	0	4.043	31.6	7.8	13275.4	3283.88			Not Found	Not Found	1	Biotin [K15]
High	M9PHQ0	FBgn0003392	shi	CG18102	shibire, isoform N [OS=Drosophila melanogaster]	0	12.202	4	3	3	3	896	99.8	8.57	5.24	3	cell communication;cell death;cell organization and biogenesis;cellular component movement;regulation of biological process;response to stimulus;transport	cytoplasm;membrane	catalytic activity;nucleotide binding;protein binding	Pf00169, Pf00350, Pf01031, Pf02212	45928	FBgn0003392	shi	X				0	0	4.032	258.8	32.9	232905	29590.2	228394		High	Not Found	1	Biotin [K504; K532; K793]
High	Q8MQJ7	FBgn0260945	Atg1	CG10967	Autophagy-related 1, isoform B [OS=Drosophila melanogaster]	0	3.885	1	1	5	1	855	92.7	8.46	10.26	1	cell communication;cell death;cell organization and biogenesis;cellular component movement;metabolic process;regulation of biological process;response to stimulus;transport		catalytic activity;enzyme regulator activity;nucleotide binding;protein binding;receptor activity;signal transducer activity	Pf00069, Pf07714, Pf12063	39454	FBgn0260945	Atg1	3L	mTOR signaling pathway; Autophagy	Macroautophagy; Receptor Mediated Mitophagy		6	0	4.03	183.4	45.5	2.43852e+06	605163	2.39129e+06	605163	High	High	1	Biotin [K333]
High	M9MRP5	FBgn0004910	Eip63F-1	CG15855	Ecdysone-induced protein 63F 1, isoform C [OS=Drosophila melanogaster]	0	6.196	6	1	4	1	181	20.6	4.77	3.49	1	cell death	cytoplasm;membrane;nucleus	metal ion binding	Pf00036, Pf13202, Pf13405, Pf13499, Pf13833	47878	FBgn0004910	Eip63F-1	3L				0	0	4.006	168	74.4	454905	201431	446094	186443	High	High	1	Biotin [K9]
High	Q6NR05	FBgn0035192	galene	CG9194	RE05370p [OS=Drosophila melanogaster]	0	4.714	2	2	5	2	729	84.3	9.22	3.41	2	cell communication;transport	membrane	transporter activity	Pf00520, Pf07885						TWIK-related spinal cord K+ channel (TRESK)		4	0	4.001	72.7	18.4	1.41769e+06	358568	1.39023e+06	358568	High	Peak Found	1	Biotin [K400; K421]
High	E1JHT6	FBgn0053113	Rtnl1	CG33113	Reticulon-like protein [OS=Drosophila melanogaster]	0	67.653	15	11	35	11	607	65.4	4.87	77.01	11	cell organization and biogenesis;response to stimulus	cytoplasm;cytosol;endoplasmic reticulum;membrane		Pf02453	33721	FBgn0053113	Rtnl1	2L				0	0	3.977	110.1	20.7	7.89347e+06	1.48619e+06	7.73862e+06	1.45991e+06	High	High	1	Biotin [K10; K21; K60; K78; K81; K87; K91; K104; K107; K247]
High	Q9VE34	FBgn0038651	Epg5	CG14299	Ectopic P granules protein 5 homolog [OS=Drosophila melanogaster]	0	4.474	1	1	1	1	2455	280.5	6.57	0	1	cell communication;cell organization and biogenesis;metabolic process	cytoplasm			42256	FBgn0038651	CG14299; Epg5	3R				0	0	3.954	219.3	55.5	80898.9	20459.2	79332		High	Not Found	1	Biotin [K1104]
High	M9PB19	FBgn0025681	CG3558	CG3558	CG3558, isoform D [OS=Drosophila melanogaster]	0	3.465	1	1	1	1	1036	113.3	6.25	1.77	1				Pf10257	48421	FBgn0025681	CG3558	2L				0	0	3.945	213.4	54.1	85495.6	21669.2	83839.7		High	Not Found	1	Biotin [K862]
High	Q9VE11	FBgn0038673	CG14286	CG14286	UPF0488 protein CG14286 [OS=Drosophila melanogaster]	0	6.928	6	2	5	2	200	22	9.36	5.99	2				Pf15393	42280	FBgn0038673	CG14286	3R				0	0	3.923	181.1	50.8	1.31618e+06	369195	1.29069e+06	369195	High	High	1	Biotin [K131; K139]
High	E1JJK8	FBgn0003218	rdgB	CG11111	retinal degeneration B, isoform G [OS=Drosophila melanogaster]	0	6.634	1	1	4	1	1237	136.4	6.54	6.29	1	metabolic process;regulation of biological process;response to stimulus;transport	membrane	catalytic activity;metal ion binding;transporter activity	Pf02121, Pf02862, Pf08235	32340	FBgn0003218	rdgB	X				0	0	3.916	172.4	44	636842	162610	624507	162610	High	Peak Found	1	Biotin [K937]
High	A0A0B4KHR2	FBgn0038686	CG5555	CG5555	CG5555, isoform B [OS=Drosophila melanogaster]	0	7.861	4	2	2	2	558	63.4	6.06	4.64	2	metabolic process;transport	cytoplasm;extracellular;Golgi	catalytic activity;metal ion binding;protein binding	Pf00097, Pf00261, Pf01442, Pf02148, Pf03938, Pf04111, Pf04156, Pf05010, Pf05622, Pf05883, Pf07576, Pf08647, Pf09304, Pf09728, Pf09731, Pf10473, Pf11559, Pf12128, Pf12678, Pf12718, Pf12861, Pf13639, Pf13863, Pf13923, Pf14259, Pf14634, Pf15070	42302	FBgn0038686	CG5555	3R		Negative regulation of MAPK pathway; Interleukin-20 family signaling		9	0	3.883	200.4	72.6	221699	80355.3	217405	68842.6	High	High	1	Biotin [K368; K491]
High	Q9VNP2	FBgn0262509	nrm	CG43079	Neuromusculin, isoform A [OS=Drosophila melanogaster]	0	21.531	3	4	16	3	1087	121.6	5.3	27.8	4		membrane	protein binding	Pf00047, Pf07679, Pf07686, Pf08205, Pf13895, Pf13927	40515	FBgn0262509	nrm	3L				0	1	3.883	37.8	59.2	1.59016e+06	2.48895e+06	1.55936e+06	2.47584e+06	High	High	1	Biotin [K1011; K1075; K1076; K1078]
High	A0A0B4KGH0	FBgn0260003	Dys	CG34157	dystrophin, isoform K [OS=Drosophila melanogaster]	0	6.61	1	1	2	1	3144	359.6	5.57	5.33	1	cell communication;cellular homeostasis;regulation of biological process	cytoplasm;cytoskeleton	metal ion binding;protein binding;structural molecule activity	Pf00307, Pf00397, Pf00435, Pf00569, Pf09068, Pf09069	42327	FBgn0260003	Dys	3R				0	0	3.879	51.8	13.3	13556.1	3495.02			High	Not Found	1	Biotin [K1837]
High	Q9W335	FBgn0028327	l(1)G0320	CG32701	LD26546p [OS=Drosophila melanogaster]	0	14.245	10	4	12	4	302	33	4.84	13.13	4	cell organization and biogenesis;transport	endoplasmic reticulum;membrane		Pf03896	326234	FBgn0028327	l(1)G0320	X	Protein processing in endoplasmic reticulum			1	0	3.85	56.7	19.3	157922	53764	148467	13176.3	High	Peak Found	1	Biotin [K262; K275; K278; K283; K291]
High	Q9VMQ8	FBgn0031710	Vps52	CG7371	FI21485p1 [OS=Drosophila melanogaster]	0.001	3.032	2	1	1	1	662	77.4	6.62	0	1	regulation of biological process;transport	cytosol;endosome;Golgi	protein binding	Pf04129, Pf09738, Pf09763	33774	FBgn0031710	CG7371; Vps52	2L		Retrograde transport at the Trans-Golgi-Network		4	0	3.812	212.5	55.7	133191	34938	130611	34938	High	Peak Found	1	Biotin [K283]
Medium	Q9VUP0	FBgn0036502	CG7841	CG7841	AT03386p [OS=Drosophila melanogaster]	0.021	1.376	3	1	1	1	174	19.5	8.34	0	1				Pf14799	39672	FBgn0036502	CG7841	3L				0	0	3.809	218	57.2	143138	37576.2	140366	37576.2	High	Peak Found	1	Biotin [K14]
High	Q9VQL2	FBgn0031498	CG17260	CG17260	LD44813p [OS=Drosophila melanogaster]	0	3.189	4	1	1	1	364	41.6	8.15	0	1			metal ion binding;protein binding		33519	FBgn0031498	CG17260	2L				0	0	3.797	221.6	58.4	249181	65631.9	244355	65631.9	High	Peak Found	1	Biotin [K206]
High	P55162	FBgn0011771	Hem	CG5837	Membrane-associated protein Hem [OS=Drosophila melanogaster]	0.007	2.47	1	1	2	1	1126	129.3	6.81	0	1	cell organization and biogenesis;cellular component movement;regulation of biological process;transport	membrane	protein binding	Pf09735	40462	FBgn0011771	Hem	3L		RHO GTPases Activate WASPs and WAVEs; VEGFA-VEGFR2 Pathway; Neutrophil degranulation; Regulation of actin dynamics for phagocytic cup formation		12	0	3.796	229.7	60.5	324653	85514.2	318364	85514.2	High	High	1	Biotin [K652]
High	M9PE35	FBgn0035155	RabX6	CG12015	RabX6, isoform B [OS=Drosophila melanogaster]	0	4.145	5	1	3	1	222	24.5	5.33	2.54	1	cell organization and biogenesis;regulation of biological process;response to stimulus;transport	Golgi	catalytic activity;nucleotide binding	Pf00025, Pf00071, Pf04670, Pf08477, Pf09439, Pf13479	38084	FBgn0035155	RabX6	3L				0	0	3.788	90.3	23.8	190973	50419.5	187274	50419.5	High	High	1	Biotin [K181]
High	Q9VSG1	FBgn0265089	eIF4E3	CG8023	Eukaryotic translation initiation factor 4E-3 [OS=Drosophila melanogaster]	0	3.606	5	1	1	1	244	28.5	5.6	1.69	1	cell differentiation;cell division;cell organization and biogenesis;metabolic process;regulation of biological process	cytoplasm	protein binding;RNA binding	Pf01652	38923	FBgn0265089	eIF4E-3	3L	mTOR signaling pathway; RNA transport	Deadenylation of mRNA; ISG15 antiviral mechanism; Ribosomal scanning and start codon recognition; mTORC1-mediated signalling; Translation initiation complex formation; L13a-mediated translational silencing of Ceruloplasmin expression; GTP hydrolysis and joining of the 60S ribosomal subunit		22	0	3.787	18.7	4.9	22674.4	5987.14			Not Found	Not Found	1	Biotin [K57]
High	P48555	FBgn0015286	Rala	CG2849	Ras-related protein Ral-A [OS=Drosophila melanogaster]	0	3.457	6	1	1	1	201	22.9	7.66	0	1	cellular component movement;defense response;regulation of biological process;response to stimulus	membrane	catalytic activity;nucleotide binding;protein binding	Pf00025, Pf00071, Pf08477	31332	FBgn0015286	Rala	X		Translocation of GLUT4 to the plasma membrane		3	0	3.761	129.9	34.5	126757	33706.3	124302	33706.3	High	Peak Found	1	Biotin [K3]; Met-loss+Acetyl [N-Term]
High	L0CR41	FBgn0016034	mael	CG11254	Maelstrom [OS=Drosophila melanogaster]	0.007	2.36	3	1	1	1	453	50.8	7.69	0	1	regulation of biological process			Pf13017								0	0	3.754	167.8	44.7	20676	5507.05	20275.6	5507.05	Peak Found	High	1	Biotin [K414]
High	Q9VH03	FBgn0262617	Nuak	CG43143	Uncharacterized protein, isoform E [OS=Drosophila melanogaster]	0	95.45	8	15	37	15	2537	274.8	9.41	48.78	15	metabolic process	cytoplasm;membrane;nucleus	catalytic activity;enzyme regulator activity;nucleotide binding;receptor activity;signal transducer activity;structural molecule activity	Pf00069, Pf06293, Pf07714	41256	FBgn0262617	CG43143	3R				0	0	3.75	189.9	72.5	1.18064e+07	4.50446e+06	1.15777e+07	4.47048e+06	High	High	1	Biotin [K541; K566; K807; K819; K870; K1010; K1374; K1536; K1656; K1683; K1713; K1846; K1855; K2400; K2415]
High	Q9VRJ2-1	FBgn0035586	Fitm	CG10671	FIT family protein CG10671 [OS=Drosophila melanogaster]	0	8.795	3	1	5	1	423	47.9	10.1	8.95	1	cell organization and biogenesis;metabolic process;regulation of biological process;response to stimulus	membrane	protein binding	Pf10261	38596	FBgn0035586	CG10671	3L		Lipid particle organization		3	0	3.733	40.3	10.8	518706	138949	508659	138949	High	High	1	Biotin [K371]
High	Q0IGX7	FBgn0038744	CG4733	CG4733	IP13829p [OS=Drosophila melanogaster]	0	15.799	4	3	6	3	783	87	7.15	10.93	3			metal ion binding									0	0	3.729	227.9	63.6	554254	154628	543519	154628	High	High	1	Biotin [K47; K317; K385]
High	O76522	FBgn0027338	Kap-α3	CG9423	karyopherin alpha 3 [OS=Drosophila melanogaster]	0	3.4	3	2	5	2	514	56.9	5.26	5.49	2	regulation of biological process;response to stimulus;transport	cytoplasm;nucleus	protein binding;transporter activity	Pf00514, Pf01602, Pf01749, Pf13513, Pf13646								0	0	3.721	140.1	53.1	1.42367e+06	539210	1.39609e+06	534162	High	High	1	Biotin [K13; K17]
High	A1Z843	FBgn0033482	CG1371	CG1371	CG1371 [OS=Drosophila melanogaster]	0	3.229	1	1	2	1	1199	130.8	7.23	4.54	1				Pf10670, Pf13620, Pf13715	36053	FBgn0033482	CG1371	2R				0	0	3.708	25.8	7	9573.5	2582.12			Not Found	High	1	Biotin [K1172]
Medium	Q8MSM9	FBgn0037572	CG11698	CG11698	AT18730p [OS=Drosophila melanogaster]	0.028	1.041	2	1	1	1	262	29.1	9.76	0	1				Pf05335	40986	FBgn0037572	CG11698	3R				0	0	3.625	4.2	1.2	20933.9	5774.84			Not Found	Not Found	1	Biotin [K179]
High	Q9XZ10	FBgn0028671	Vha100-1	CG1709	V-type proton ATPase subunit A [OS=Drosophila melanogaster]	0	7.395	3	2	4	2	855	97.1	6.98	8.45	2	cell organization and biogenesis;cellular homeostasis;metabolic process;regulation of biological process;response to stimulus;transport	endosome;membrane	catalytic activity;protein binding;receptor activity;signal transducer activity;transporter activity	Pf01496	43442	FBgn0028671	Vha100-1	3R		Insulin receptor recycling; Transferrin endocytosis and recycling; Ion channel transport; Neutrophil degranulation; ROS, RNS production in phagocytes		12	0	3.537	52.4	14.5	31602.9	8778.8			High	High	1	Biotin [K148; K157]
High	M9PBZ2	FBgn0010263	Rbp9	CG3151	RNA-binding protein 9, isoform J [OS=Drosophila melanogaster]	0	16.518	3	1	7	1	684	71.2	9.52	22.36	1	cell proliferation	nucleus	RNA binding	Pf00076, Pf13893, Pf14259	33498	FBgn0010263	Rbp9	2L		mRNA Splicing - Major Pathway; HuR (ELAVL1) binds and stabilizes mRNA		6	0	3.514	148.6	44.6	599454	179816	587843	179816	High	High	1	Biotin [K221]
High	Q8IGG3	FBgn0034345	CG5174	CG5174	RH27395p [OS=Drosophila melanogaster]	0	37.825	27	6	25	1	202	21.9	5.21	50.93	6				Pf04201								0	0	3.508	207.9	59.3	1.08151e+06	308336	1.06056e+06	308336	High	High	1	Biotin [K78; K109; K122; K127; K142; K147]
High	Q8T0I2	FBgn0033916	Usp20-33	CG8494	HL02756p [OS=Drosophila melanogaster]	0	12.921	4	2	6	2	508	57	5.57	6.24	2	metabolic process		catalytic activity	Pf00443, Pf06337		FBgn0033916		2R		Regulation of expression of SLITs and ROBOs; Ub-specific processing proteases		8	0	3.501	78.2	26.9	318100	109435	311938	93070.1	High	High	1	Biotin [K485; K492]
High	Q7JXE4	FBgn0033209	CG12107	CG12107	GEO05123p1 [OS=Drosophila melanogaster]	0	7.625	8	1	4	1	135	15.1	5.45	6.13	1		membrane		Pf07019	35712	FBgn0033209	CG12107	2R				0	0	3.492	17.7	5.1	263556	75477.6	258451	75477.6	High	Peak Found	1	Biotin [K16]
High	Q9VUB8	FBgn0061515	endos	CG6513	endosulfine, isoform A [OS=Drosophila melanogaster]	0	5.94	21	2	3	2	119	12.9	8.63	3.99	2	cell division;regulation of biological process;response to stimulus	cytoplasm	enzyme regulator activity	Pf04667	39554	FBgn0061515	endos	3L		MASTL Facilitates Mitotic Progression		5	0	3.456	225	63.3	444610	125162	435998	125162	High	Peak Found	1	Biotin [K64; K82]
High	Q9VR36	FBgn0031638	CG11927	CG11927	LD16635p [OS=Drosophila melanogaster]	0	11.202	4	2	7	2	489	54	9.69	16.98	2					33687	FBgn0031638	CG11927	2L				0	0	3.451	161.4	46.4	1.43624e+06	413160	1.40538e+06	413160	High	High	1	Biotin [K243; K388]
High	Q9W2R3	FBgn0016984	sktl	CG9985	LP03320p [OS=Drosophila melanogaster]	0	5.782	7	2	4	2	792	87.7	7.31	2.54	2	cell death;cell organization and biogenesis;metabolic process;regulation of biological process	chromosome;membrane;nucleus	catalytic activity;nucleotide binding;protein binding	Pf01504	37356	FBgn0016984	sktl	2R	Endocytosis; Phosphatidylinositol signaling system; Metabolic pathways; Inositol phosphate metabolism	PI5P, PP2A and IER3 Regulate PI3K/AKT Signaling; Synthesis of PIPs at the plasma membrane; WNT mediated activation of DVL; Clathrin-mediated endocytosis; SEMA3A-Plexin repulsion signaling by inhibiting Integrin adhesion		24	0	3.444	187.9	13.6	645676	46632.2	625632	34721.3	High	Peak Found	1	Biotin [K727; K772]
High	Q7K2Q8	FBgn0266723	Trs31	CG10153	GH17639p [OS=Drosophila melanogaster]	0.001	2.957	4	1	2	1	194	22.3	8.51	4.15	1	transport	cytoplasm		Pf04051	36641	FBgn0266723	CG10153; Trs31	2R		COPII (Coat Protein 2) Mediated Vesicle Transport; RAB GEFs exchange GTP for GDP on RABs		10	0	3.397	180	53	64579.6	19008	63328.7		High	Not Found	1	Acetyl [N-Term]; Biotin [K3]
High	Q9VIH7	FBgn0032901	sky	CG9339	LD10117p [OS=Drosophila melanogaster]	0	4.687	2	1	3	1	587	67.3	7.9	7.09	1	cell communication;cell organization and biogenesis;regulation of biological process	cytoplasm	enzyme regulator activity	Pf00566, Pf07534	35359	FBgn0032901	sky	2L		TBC/RABGAPs		4	0	3.388	118.5	35	348641	102919	341888	102919	High	High	1	Biotin [K48]
High	Q7JZN0	FBgn0010638	Sec61β	CG10130	protein transport protein Sec61 subunit beta [OS=Drosophila melanogaster]	0	11.536	32	3	9	3	100	10.2	11.65	11.89	3	cell organization and biogenesis;regulation of biological process;transport	endoplasmic reticulum;membrane	transporter activity	Pf03911	46080	FBgn0010638	Sec61beta	2R	Protein processing in endoplasmic reticulum; Protein export; Phagosome	XBP1(S) activates chaperone genes		7	0	3.385	66.1	6.8	276103	28370.2	250804	7083.73	High	High	1	Biotin [K19; K35; K38]
High	P21187	FBgn0265297	pAbp	CG5119	Polyadenylate-binding protein [OS=Drosophila melanogaster]	0	22.286	8	3	12	3	634	69.9	9.31	32.46	3	cell communication;cell organization and biogenesis;metabolic process;regulation of biological process	cytoplasm;cytosol;nucleus;spliceosomal complex	protein binding;RNA binding	Pf00076, Pf00658, Pf13893, Pf14259	37070	FBgn0265297	pAbp	2R	RNA degradation; RNA transport; mRNA surveillance pathway		Translation Factors	4	0	3.363	158.3	90.8	1.30689e+06	749402	1.28158e+06	740082	High	High	1	Biotin [K355; K524; K550; K554]
High	Q9U982	FBgn0027835	Dp1	CG5170	drosophila dodeca-satellite protein 1 [OS=Drosophila melanogaster]	0	18.646	4	5	45	5	1301	144.2	6.2	123.47	5	cell organization and biogenesis;metabolic process;regulation of biological process	membrane;nucleus	DNA binding;RNA binding	Pf00013, Pf13014, Pf14611								0	0	3.335	106.4	183.8	2.01689e+06	3.48339e+06	1.97783e+06	3.46399e+06	High	High	1	Biotin [K139; K148; K186; K614; K1098]
High	Q8SWR8-1	FBgn0041188	Atx2	CG5166	ataxin-2 homolog [OS=Drosophila melanogaster]	0	14.713	4	4	9	4	1084	117.5	8.91	10.15	4	cell differentiation;cell organization and biogenesis;development;regulation of biological process;response to stimulus;transport	cytoplasm	protein binding;RNA binding	Pf06741, Pf14438	41883	FBgn0041188	Atx2	3R				0	0	3.333	222	51.4	3.80087e+06	880762	3.72725e+06	858982	High	High	1	Biotin [K107; K117; K322; K415]
High	M9PGD7	FBgn0029664	CG10802	CG10802	Uncharacterized protein, isoform B [OS=Drosophila melanogaster]	0	3.22	2	1	2	1	412	46.4	6.14	3.48	1	metabolic process		catalytic activity;nucleotide binding	Pf01411, Pf07973	31318	FBgn0029664	CG10802	X		HSP90 chaperone cycle for steroid hormone receptors (SHR); HSF1 activation; Synthesis of Prostaglandins (PG) and Thromboxanes (TX); Attenuation phase; Aryl hydrocarbon receptor signalling		15	0	3.327	208.1	62.6	74017.1	22246.9	72583.4		High	High	1	Biotin [K263]
High	Q9VAS9	FBgn0015589	Apc	CG1451	APC-like, isoform A [OS=Drosophila melanogaster]	0	3.539	1	1	1	1	2417	261.1	5.64	0	1	cell organization and biogenesis;cell proliferation;metabolic process;regulation of biological process;response to stimulus	cytoplasm	protein binding	Pf00514, Pf05923	44642	FBgn0015589	Apc	3R	Wnt signaling pathway	Ovarian tumor domain proteases; Apoptotic cleavage of cellular proteins; Beta-catenin phosphorylation cascade; Deactivation of the beta-catenin transactivating complex		15	0	3.319	222.5	67	197551	59528.3	193725	59528.3	High	Peak Found	1	Biotin [K647]
High	Q9VH07	FBgn0040078	pont	CG4003	RuvB-like helicase 1 [OS=Drosophila melanogaster]	0	6.456	2	2	8	2	456	50.2	7.34	3.88	2	cell division;cell organization and biogenesis;metabolic process;regulation of biological process;response to stimulus	nucleus	catalytic activity;nucleotide binding;protein binding	Pf00004, Pf01078, Pf05496, Pf06068, Pf06414, Pf13191, Pf13238, Pf13245, Pf13481	53439	FBgn0040078	pont	3R	Wnt signaling pathway	DNA Damage Recognition in GG-NER; Ub-specific processing proteases; UCH proteinases; Formation of the beta-catenin:TCF transactivating complex		14	0	3.319	208.2	47	373188	84194	365960	84194	High	High	1	Biotin [K445; K450]
High	Q9W5R5	FBgn0040011	Slmap	CG17494	LD47843p [OS=Drosophila melanogaster]	0	38.756	7	4	26	4	897	100.9	4.98	70.84	4	regulation of biological process	membrane	protein binding	Pf00498	3355127	FBgn0040011	CG17494; Slmap	2L				0	0	3.259	72.4	65.5	9.46899e+06	8.56343e+06	9.28559e+06	8.55005e+06	High	High	1	Biotin [K377; K571; K633; K641]
High	Q9VBI3	FBgn0039402	Vps2	CG14542	RH72336p [OS=Drosophila melanogaster]	0	5.971	6	2	4	2	256	27.3	5.66	7.66	2	metabolic process;regulation of biological process;transport	endosome		Pf03357	43164	FBgn0039402	vps2	3R	Endocytosis	Macroautophagy; Endosomal Sorting Complex Required For Transport (ESCRT); Lysosome Vesicle Biogenesis		9	0	3.245	206.5	59.4	556957	160085	546169	160085	High	High	1	Biotin [K7; K8]; Acetyl [N-Term]
High	A0A0B4JD51	FBgn0033906	ReepB	CG8331	receptor expression-enhancing protein [OS=Drosophila melanogaster]	0	4.617	10	2	4	2	153	17.5	6.51	3.87	2	regulation of biological process	membrane		Pf03134	36569	FBgn0033906	CG8331	2R				0	0	3.237	176.4	23.8	9.61041e+06	1.2992e+06	9.42427e+06	1.2992e+06	Peak Found	Peak Found	1	Biotin [K145; K151]
High	Q94527-1	FBgn0014018	Rel	CG11992	nuclear factor NF-kappa-B p110 subunit [OS=Drosophila melanogaster]	0	19.065	6	4	6	4	971	109.7	6.51	13.56	4	cell communication;cell organization and biogenesis;defense response;metabolic process;regulation of biological process;response to stimulus	cytoplasm;cytosol;nucleus	DNA binding;protein binding	Pf00023, Pf00554, Pf12796, Pf13637, Pf13857	41087	FBgn0014018	Rel	3R	AGE-RAGE signaling pathway in diabetic complications; Toll and Imd signaling pathway	TAK1 activates NFkB by phosphorylation and activation of IKKs complex; TRAF6 mediated NF-kB activation; Activation of NF-kappaB in B cells; NF-kB is activated and signals survival; FCERI mediated NF-kB activation; Downstream TCR signaling; Activated IkappaB kinase (IKK) complex, Phospho IRD5:KEY dimer, phosphorylates REL in the PGN:PGRP-LC/LE receptor 'signalling complex'; Dectin-1 mediated nonca…	Humoral Immune Response to Fungal and Bacterial Pathogens	61	0	3.215	195.1	53.9	753413	208142	738821	184551	High	Peak Found	1	Biotin [K167; K509; K522; K587]
High	A0A0B4KGR6	FBgn0026059	Mhcl	CG31045	myosin heavy chain-like, isoform I [OS=Drosophila melanogaster]	0	8.764	2	2	4	2	1113	126.4	5.6	9.01	2			catalytic activity;motor activity;nucleotide binding;protein binding	Pf01576	41955	FBgn0026059	Mhcl	3R				0	0	3.091	137.5	66	209929	100798	205863	88197.1	High	High	1	Biotin [K336; K342]
High	Q8SX68	FBgn0034308	Naus	CG10915	Uncharacterized protein CG10915 [OS=Drosophila melanogaster]	0	11.083	7	1	20	1	609	65.4	7.06	59.2	1	metabolic process;regulation of biological process		structural molecule activity	Pf00901, Pf02463, Pf04111, Pf09727, Pf10186	37076	FBgn0034308	CG10915	2R				0	0	3.068	197.6	64.4	3.84902e+06	1.25438e+06	3.77447e+06	1.25438e+06	High	High	1	Biotin [K525]
Medium	Q9W3Z4	FBgn0029874	CG3342	CG3342	CG3342 [OS=Drosophila melanogaster]	0.011	1.794	2	1	1	1	453	50.3	6.89	0	1			protein binding		31586	FBgn0029874	CG3342	X				0	0	3.057	190.8	62.4	26128.4	8547.82	25622.3		High	Not Found	1	Biotin [K201]
High	Q9VC09	FBgn0039249	CG11168	CG11168	Uncharacterized protein, isoform A [OS=Drosophila melanogaster]	0	29.306	5	4	14	4	863	95.5	6.87	22.22	4			protein binding	Pf00023, Pf00640, Pf12796, Pf13606, Pf13637, Pf13857	42981	FBgn0039249	CG11168	3R				0	0	3.042	118.2	25.5	2.02793e+06	437297	1.97206e+06	416626	High	High	1	Biotin [K28; K388; K392; K534]
High	Q9W1D9	FBgn0034951	CG3860	CG3860	Oxysterol-binding protein [OS=Drosophila melanogaster]	0.001	2.846	2	1	1	1	455	52.2	7.15	2.39	1	transport			Pf01237	37825	FBgn0034951	CG3860	2R		Synthesis of bile acids and bile salts		5	0	3.037	208.1	68.5	187499	61737.6	183868	61737.6	High	Peak Found	1	Biotin [K294]
High	X2JAM4	FBgn0266696	Svil	CG45186	Uncharacterized protein, isoform AE [OS=Drosophila melanogaster]	0	338.872	15	54	152	44	4526	496.5	8.6	290.4	54	cell organization and biogenesis		protein binding	Pf00626, Pf02209	38306	FBgn0266696	CG42669; CG45186	3L				0	11	3.026	104.9	26.1	2.57876e+07	6.40951e+06	2.50346e+07	6.00566e+06	High	High	1	Biotin [K81; K83; K107; K120; K134; K206; K287; K325; K346; K442; K463; K489; K505; K575; K595; K603; K619; K637; K638; K669; K675; K759; K767; K783; K814; K821; K861; K872; K896; K901; K935; K1153; K1463; K1469; K1720; K1793; K2192; K2341; K2445; K2451; K2459; K2558; K2559; K2866; K2880; K2908; K2911; K3170; K3201; K3285; K3311; K3382; K3395; K3475; K3587; K3619; K3660; K4098]
High	Q24020	FBgn0000709	fliI	CG1484	Protein flightless-1 [OS=Drosophila melanogaster]	0.007	2.158	1	1	2	1	1256	143.6	5.8	0	1	cell organization and biogenesis;development;response to stimulus		metal ion binding;protein binding	Pf00626, Pf12799, Pf13855	33110	FBgn0000709	fliI	X				0	0	3.015	176.7	58.6	127941	42433.3	125463	42433.3	High	High	1	Biotin [K447]
Medium	P91634	FBgn0015279	Pi3K92E	CG4141	PI-3 kinase [OS=Drosophila melanogaster]	0.027	1.075	1	1	1	1	1088	126.9	7.58	0	1	cell communication;cell growth;cell organization and biogenesis;cellular component movement;defense response;metabolic process;regulation of biological process;response to stimulus	cytoplasm;cytosol;membrane	catalytic activity;enzyme regulator activity;protein binding	Pf00454, Pf00613, Pf00792, Pf00794, Pf02192	42446	FBgn0015279	Pi3K92E	3R	Inositol phosphate metabolism; FoxO signaling pathway; Phosphatidylinositol signaling system; Longevity regulating pathway - multiple species; mTOR signaling pathway; AGE-RAGE signaling pathway in diabetic complications	PI5P, PP2A and IER3 Regulate PI3K/AKT Signaling; Signaling by ERBB4; PI3K Cascade; PI-3K cascade:FGFR3; PI-3K cascade:FGFR1; Role of LAT2/NTAL/LAB on calcium mobilization; Insulin signaling pathway; PI3K events in ERBB2 signaling; Interleukin-7 signaling; Tie2 Signaling; PI-3K cascade:FGFR4; Synthesis of PIPs at the plasma membrane; PI3K/AKT activation; PI3K events in ERBB4 signaling; VEGFA-VEGFR…	RIOK1 and RIOK2 in EGFR- and PI3K-mediated tumorigenesis	63	0	3.005	175.7	58.5	59161.4	19688.9	58015.5		High	Not Found	1	Biotin [K257]
High	Q8SYL3	FBgn0020660	eIF4B	CG10837	Eukaryotic initiation factor 4B [OS=Drosophila melanogaster]	0	4.678	7	2	5	2	390	44.2	6.3	5.45	2	cell organization and biogenesis;cell proliferation;metabolic process;regulation of biological process	cytosol	RNA binding	Pf00076, Pf14259	3355041	FBgn0020660	eIF-4B	3L		Deadenylation of mRNA; Ribosomal scanning and start codon recognition; mTORC1-mediated signalling; Translation initiation complex formation; L13a-mediated translational silencing of Ceruloplasmin expression; GTP hydrolysis and joining of the 60S ribosomal subunit	Translation Factors	16	0	2.998	190.9	63.7	530427	176900	520153	176900	High	High	1	Biotin [K256; K319]
High	M9PGV6	FBgn0250789	α-Spec	CG1977	alpha spectrin, isoform B [OS=Drosophila melanogaster]	0	12.176	1	3	4	3	2457	282.4	5.2	7.52	3	cell communication;cell organization and biogenesis;cell proliferation;regulation of biological process	Golgi;membrane	metal ion binding;protein binding	Pf00018, Pf00036, Pf00435, Pf07653, Pf08239, Pf08726, Pf12128, Pf13405, Pf13499, Pf14604	38231	FBgn0250789	alpha-Spec	3L				0	0	2.997	159.4	118.5	498689	370798	489030	350893	High	High	1	Biotin [K7; K33; K993]; Acetyl [N-Term]
High	M9PH77	FBgn0004875	enc	CG10847	encore, isoform F [OS=Drosophila melanogaster]	0	12.163	4	4	6	4	1942	201	8.41	7.51	4	cell division;cell organization and biogenesis;cell proliferation;regulation of biological process	cytoplasm		Pf01424, Pf12752	44543	FBgn0004875	enc	3L				0	0	2.996	187.9	84.4	187219	84067.6	183593	72543	High	High	1	Biotin [K643; K701; K1613; K1707]
High	P11584	FBgn0004657	mys	CG1560	integrin beta-PS [OS=Drosophila melanogaster]	0	35.257	3	4	15	4	846	92.6	5.97	35.5	4	cell organization and biogenesis;cellular component movement;development;regulation of biological process;response to stimulus	membrane	protein binding;receptor activity	Pf00362, Pf07965, Pf08725	44885	FBgn0004657	mys	X	ECM-receptor interaction; Phagosome	Cell junction organization; Molecules associated with elastic fibres; VEGFA-VEGFR2 Pathway; Cross-presentation of particulate exogenous antigens (phagosomes); Laminin interactions; Type I hemidesmosome assembly; Signal transduction by L1; GRB2:SOS provides linkage to MAPK signaling for Integrins ; Platelet degranulation ; Integrin cell surface interactions; p130Cas linkage to MAPK signaling for i…		36	0	2.966	82.7	26.3	4.07861e+06	1.29785e+06	3.98864e+06	1.28661e+06	High	High	1	Biotin [K822; K832; K839; K846]
Medium	Q3ZAN1	FBgn0033995	GPHR	CG8090	Golgi pH regulator [OS=Drosophila melanogaster]	0.023	1.205	2	1	1	1	455	52.8	8.92	0	1	cell organization and biogenesis;cellular homeostasis;transport	endoplasmic reticulum;membrane	transporter activity	Pf12430, Pf12537	36682	FBgn0033995	CG8090; GPHR	2R				0	0	2.962	63.4	21.4	404944	136691	397101	136691	Peak Found	Peak Found	1	Biotin [K222]
High	Q9VQ93	FBgn0267378	sau	CG7085	Golgi phosphoprotein 3 homolog sauron [OS=Drosophila melanogaster]	0	6.234	9	1	1	1	294	33.5	5.44	4.23	1	cell organization and biogenesis;regulation of biological process;response to stimulus;transport	cytosol;Golgi;membrane	protein binding	Pf05719	33402	FBgn0267378	l(2)s5379; rti; sau	2L				0	0	2.945	17.1	5.8	5934.14	2015.04			Not Found	Not Found	1	Biotin [K187]
High	Q8I7P9	FBgn0025875	pol		Retrovirus-related Pol polyprotein from transposon opus [OS=Drosophila melanogaster]	0	8.51	3	3	4	3	1003	114.6	8.81	3.6	3	metabolic process	nucleus	catalytic activity	Pf00078, Pf00665								0	0	2.932	215.2	77.2	464936	166693	455931	166693	High	High	1	Biotin [K394; K936; K998]
High	Q9W4M7	FBgn0026083	tyf	CG4857	twenty-four, isoform B [OS=Drosophila melanogaster]	0	11.539	2	4	6	4	1911	199.5	6.68	7.22	4	defense response;regulation of biological process;response to stimulus		protein binding		31363	FBgn0026083	tyf	X				0	0	2.904	211.2	70.3	1.04259e+06	346831	1.02239e+06	330684	High	High	1	Biotin [K185; K519; K1024; K1194]
Medium	Q9W158	FBgn0035016	CG4612	CG4612	CG4612, isoform A [OS=Drosophila melanogaster]	0.019	1.456	2	1	2	1	307	33.6	9.28	0	1	regulation of biological process;response to stimulus		RNA binding	Pf00076, Pf13893, Pf14259	37914	FBgn0035016	CG4612	2R				0	0	2.89	183.3	63.4	509274	176242	499410	176242	Peak Found	High	1	Biotin [K282]
High	Q95TS1	FBgn0031598	Vps53	CG3338	LD27356p [OS=Drosophila melanogaster]	0	12.842	3	1	5	1	683	78	6.32	14.5	1	transport	Golgi		Pf04100		FBgn0031598		2L		Retrograde transport at the Trans-Golgi-Network		4	0	2.88	173.6	60.3	701966	243779	688370	243779	High	High	1	Biotin [K509]
High	Q9V474	FBgn0067779	dbr	CG11371	BcDNA.LD26519 [OS=Drosophila melanogaster]	0	6.006	1	1	2	1	1007	110.5	8.79	5.72	1	response to stimulus	endosome;nucleus	metal ion binding	Pf07776	33161	FBgn0067779	dbr	2L				0	0	2.863	218.3	76.2	145308	50750	142493	50750	High	High	1	Biotin [K234]
High	Q9VRG8	FBgn0031174	CG1486	CG1486	CG1486, isoform A [OS=Drosophila melanogaster]	0.009	1.94	2	1	1	1	852	91.5	5.27	1.99	1	metabolic process		catalytic activity	Pf00282	33108	FBgn0031174	CG1486	X				0	0	2.83	188	66.4	135574	47909.9	132948	47909.9	Peak Found	High	1	Biotin [K720]
High	Q9V8R9-1	FBgn0010434	cora	CG11949	Protein 4.1 homolog [OS=Drosophila melanogaster]	0	180.504	20	26	143	2	1698	184.1	8.7	253.83	26	cell organization and biogenesis;development;transport	cytoskeleton;membrane	protein binding;structural molecule activity	Pf00373, Pf05902, Pf08736, Pf09379, Pf09380	37205	FBgn0010434	cora	2R		Neurexins and neuroligins		3	24	2.816	77.6	53.5	6.58429e+07	4.54303e+07	6.45211e+07	4.53858e+07	High	Not Found	1	Biotin [K322; K381; K542; K570; K604; K627; K638; K647; K651; K665; K690; K721; K730; K751; K754; K1364; K1387; K1391; K1433; K1442; K1446; K1451; K1511; K1589; K1632; K1642]
High	Q9VV43	FBgn0266417	ringer	CG45057	TPPP family protein CG45057 [OS=Drosophila melanogaster]	0	6.827	8	2	4	2	192	20.6	9.2	2.03	2	cell organization and biogenesis			Pf05517	39813	FBgn0266417	CG4893; CG45057	3L				0	0	2.814	189.9	67.7	375645	133925	368369	133925	High	High	1	Biotin [K154; K162]
High	P14318	FBgn0002789	Mp20	CG4696	Muscle-specific protein 20 [OS=Drosophila melanogaster]	0	32.924	26	5	38	5	184	20.2	8.65	58.37	5	regulation of biological process		protein binding	Pf00307, Pf00402	36468	FBgn0002789	Mp20	2R				0	0	2.794	181	64	2.04684e+08	7.23407e+07	2.00706e+08	7.23407e+07	High	High	1	Biotin [K10; K124; K165; K179; K184]
High	Q9VT04	FBgn0036007	path	CG3424	Proton-coupled amino acid transporter-like protein pathetic [OS=Drosophila melanogaster]	0	11.013	10	3	4	3	471	52	7.71	10.48	3	cell growth;cell organization and biogenesis;regulation of biological process;transport	cytoplasm;endosome;membrane;vacuole	transporter activity	Pf01490	39106	FBgn0036007	path	3L		Amino acid transport across the plasma membrane; Tryptophan catabolism; Proton-coupled neutral amino acid transporters		9	0	2.792	93.3	39.7	385913	164225	378439	155043	High	Peak Found	1	Biotin [K10; K25; K29; K34]; Met-loss [N-Term]
High	P53777	FBgn0259209	Mlp60A	CG42309	Muscle LIM protein 1 [OS=Drosophila melanogaster]	0	61.683	39	4	30	4	92	10	8.24	114.93	4	cell differentiation;development	cytoplasm;cytoskeleton;nucleus	metal ion binding	Pf00412	37853	FBgn0259209	Mlp60A	2R				0	0	2.789	182.4	61.7	3.07145e+07	1.03959e+07	3.01196e+07	1.03959e+07	High	High	1	Biotin [K30; K66; K70]
High	M9NGD9	FBgn0262509	nrm	CG43079	neuromusculin, isoform H [OS=Drosophila melanogaster]	0	10.558	2	2	16	1	1209	135.6	5.9	32.85	2		membrane	protein binding	Pf00047, Pf07679, Pf07686, Pf08205, Pf13895, Pf13927	40515	FBgn0262509	nrm	3L				0	0	2.781	47.3	17	525430	188936	515254	188936	High	High	1	Biotin [K1164; K1202]
High	Q8IGS1	FBgn0266465	GckIII	CG5169	RE38276p [OS=Drosophila melanogaster]	0	12.179	6	2	5	2	642	69.9	7.08	15.85	2	cell organization and biogenesis;metabolic process;regulation of biological process;response to stimulus	Golgi	catalytic activity;nucleotide binding;protein binding;signal transducer activity	Pf00069, Pf07714						Apoptotic cleavage of cellular proteins		4	0	2.773	157	56.6	802134	289226	786598	289226	High	High	1	Biotin [K6; K319]; Met-loss+Acetyl [N-Term]
High	M9MRJ4	FBgn0261836	Msp300	CG42768	Muscle-specific protein 300 kDa, isoform G [OS=Drosophila melanogaster]	0	273.002	5	54	134	48	13540	1506.8	4.63	245.8	54	cell organization and biogenesis;cellular component movement;transport	cytoplasm;cytoskeleton;cytosol;membrane	protein binding	Pf00435, Pf10174, Pf10541, Pf11471, Pf12128, Pf13514	3771968	FBgn0261836	Msp-300; Msp300	2L				0	6	2.746	209.7	73	1.16874e+08	4.0683e+07	1.14571e+08	4.05395e+07	High	High	1	Biotin [K109; K556; K1117; K1124; K1150; K1162; K1238; K1244; K1248; K1249; K1307; K1321; K1325; K1335; K1338; K1347; K1378; K1388; K1576; K1651; K1874; K1892; K1897; K2068; K2070; K2187; K2410; K2415; K2467; K2477; K2704; K2715; K2803; K2932; K3033; K3134; K3235; K3437; K3666; K3960; K3974; K3986; K3987; K4097; K4100; K4146; K4530; K4631; K4732; K4833; K4934; K5093; K5304; K5320; K7577; K7753; K…
High	Q9VIC7	FBgn0051146	Nlg1	CG31146	neuroligin 1, isoform D [OS=Drosophila melanogaster]	0	13.743	2	2	4	2	1354	149.6	6.57	8.7	2	cell organization and biogenesis;metabolic process;regulation of biological process;transport	cell surface;membrane	catalytic activity;protein binding;receptor activity	Pf00135, Pf07859	40913	FBgn0051146	Nlg1	3R		Neurexins and neuroligins		3	0	2.743	225.5	12.2	819892	44281.5	800670	33111.1	High	Peak Found	1	Biotin [K908; K1078; K1092]
High	Q8MLP1	FBgn0035001	Slik	CG4527	Sterile20-like kinase, isoform A [OS=Drosophila melanogaster]	0	11.373	2	2	4	2	1300	147.4	6.57	9.22	2	cell organization and biogenesis;cell proliferation;metabolic process;regulation of biological process;response to stimulus		catalytic activity;enzyme regulator activity;nucleotide binding;receptor activity;signal transducer activity	Pf00069, Pf02463, Pf02841, Pf07714, Pf12474, Pf13868, Pf13904, Pf14531	37893	FBgn0035001	slik	2R		Neutrophil degranulation		3	0	2.736	219.3	80.1	799529	292180	784043	292180	High	High	1	Biotin [K9; K874]
High	Q9VWY7	FBgn0030894	Mvb12	CG7192	LD09680p [OS=Drosophila melanogaster]	0	3.252	3	1	2	1	352	38.3	8.21	5.6	1	transport		protein binding	Pf10240	32791	FBgn0030894	CG7192; Mvb12	X	Endocytosis	Endosomal Sorting Complex Required For Transport (ESCRT)		4	0	2.716	131.4	48.4	368355	135602	361221	135602	High	Peak Found	1	Biotin [K347]
High	P05389	FBgn0003274	RpLP2	CG4918	60S acidic ribosomal protein P2 [OS=Drosophila melanogaster]	0	4.37	12	1	1	1	113	11.8	4.7	2.44	1	metabolic process	ribosome	structural molecule activity	Pf00428	36855	FBgn0003274	RpLP2	2R	Ribosome	Formation of a pool of free 40S subunits; GTP hydrolysis and joining of the 60S ribosomal subunit; L13a-mediated translational silencing of Ceruloplasmin expression; SRP-dependent cotranslational protein targeting to membrane; Nonsense Mediated Decay (NMD) enhanced by the Exon Junction Complex (EJC); Nonsense Mediated Decay (NMD) independent of the Exon Junction Complex (EJC)		13	0	2.692	42.3	15.7	46799.7	17387.6	45893.3		Peak Found	Not Found	1
High	Q9VNI9	FBgn0037383	Sec20	CG2023	CG2023, isoform A [OS=Drosophila melanogaster]	0	4.763	5	1	2	1	227	25.7	6.55	4.64	1	cell organization and biogenesis	endoplasmic reticulum;membrane	protein binding	Pf03908	40724	FBgn0037383	CG2023	3R	SNARE interactions in vesicular transport	COPI-dependent Golgi-to-ER retrograde traffic		6	0	2.681	24.3	9.1	49034.7	18286.4	48085		High	Not Found	1	Acetyl [N-Term]; Biotin [K3]
High	Q9VAK1	FBgn0086361	alph	CG1906	alphabet, isoform A [OS=Drosophila melanogaster]	0	11.441	3	1	4	1	368	40.9	5.3	4.07	1	metabolic process;regulation of biological process;response to stimulus		catalytic activity;metal ion binding;receptor activity;signal transducer activity	Pf00481, Pf07830	43481	FBgn0086361	alph	3R		ISG15 antiviral mechanism; Energy dependent regulation of mTOR by LKB1-AMPK; Downregulation of SMAD2/3:SMAD4 transcriptional activity		15	0	2.671	197.9	70.2	1.51004e+06	535356	1.4808e+06	535356	High	High	1	Biotin [K179]
High	X2JEY9	FBgn0052654	Sec16	CG32654	secretory 16, isoform J [OS=Drosophila melanogaster]	0	6.591	2	3	8	3	2242	244.7	5.81	11.28	3	cell communication;cell organization and biogenesis;metabolic process;regulation of biological process;response to stimulus;transport	membrane	protein binding	Pf12931	32209	FBgn0052654	Sec16	X		COPII (Coat Protein 2) Mediated Vesicle Transport		8	0	2.659	74.9	42.9	2.48989e+06	1.42831e+06	2.44166e+06	1.42831e+06	High	High	1	Biotin [K402; K1903; K2027]
Medium	Q9VT00	FBgn0036004	Jarid2	CG3654	jumonji, AT rich interactive domain 2 [OS=Drosophila melanogaster]	0.013	1.624	1	1	1	1	2351	252.4	9.11	0	1	regulation of biological process	chromosome;nucleus	DNA binding	Pf01388, Pf02373, Pf02375	39103	FBgn0036004	Jarid2	3L				0	0	2.65	189.7	71.6	97512.1	36799	95623.4	36799	High	Peak Found	1	Biotin [K1012]
High	Q24046	FBgn0015776	nrv1	CG9258	Sodium/potassium-transporting ATPase subunit beta-1 [OS=Drosophila melanogaster]	0	7.579	5	2	7	2	309	35.3	6.38	21.18	2	transport	membrane	catalytic activity;protein binding;transporter activity	Pf00287	33952	FBgn0015776	nrv1	2L		Basigin interactions; SMAD2/SMAD3:SMAD4 heterotrimer regulates transcription		11	0	2.644	145.4	52	2.11598e+06	756982	2.075e+06	756982	High	High	1	Biotin [K10]
High	Q9VW10	FBgn0036886	CG9300	CG9300	CG9300 [OS=Drosophila melanogaster]	0	4.073	2	1	2	1	673	76.3	5.63	1.67	1		nucleus	protein binding	Pf08168	40128	FBgn0036886	CG9300	3L				0	0	2.629	172.9	65.8	52811.5	20090.7	51788.6		High	High	1	Biotin [K383]
High	Q95T98	FBgn0051523	CG31523	CG31523	Elongation of very long chain fatty acids protein [OS=Drosophila melanogaster]	0	7.354	4	2	3	2	354	41.1	9.26	7.7	2	metabolic process	membrane	catalytic activity	Pf01151	326148	FBgn0051523	CG31523	3R		alpha-linolenic acid (ALA) metabolism; Linoleic acid (LA) metabolism; Synthesis of very long-chain fatty acyl-CoAs		8	0	2.625	30.7	17.3	39428.9	22237.3	18453.4		High	Not Found	1	Biotin [K315; K323]
High	A0A0B4KHR8	FBgn0043884	mask	CG33106	multiple ankyrin repeats single KH domain, isoform E [OS=Drosophila melanogaster]	0	49.01	4	10	22	1	4000	422.8	5.69	47.37	10	cell differentiation;cell organization and biogenesis;regulation of biological process;response to stimulus	cytoplasm;cytosol	protein binding;RNA binding	Pf00013, Pf00023, Pf11498, Pf12796, Pf13014, Pf13606, Pf13637, Pf13857	50070	FBgn0043884	mask	3R				0	0	2.598	79.8	30.7	234389	90212.4	229849	90212.4	High	Peak Found	1	Biotin [K344; K514; K534; K544; K1557; K1928; K2683; K2962; K3191; K3269]
High	C9QP30	FBgn0030151	CG1354	CG1354	SD24341p [OS=Drosophila melanogaster]	0	3.443	3	1	3	1	354	40.3	6.42	5.74	1			nucleotide binding	Pf01926, Pf06071		FBgn0030151		X				0	0	2.584	163.7	63.4	884906	342520	867766	342520	High	High	1	Biotin [K352]
High	Q9W3Y3	FBgn0029882	CG3226	CG3226	CG3226 [OS=Drosophila melanogaster]	0	6.998	6	2	11	2	230	25.8	6.96	15.35	2				Pf04969, Pf05002, Pf09032	31597	FBgn0029882	CG3226	X	Wnt signaling pathway			1	0	2.581	195	63.7	3.80056e+07	1.24157e+07	3.72695e+07	1.24157e+07	High	High	1	Biotin [K48; K200]
High	F0JAN0	FBgn0024728	Slip1	CG1783	RE46418p [OS=Drosophila melanogaster]	0	6.962	2	1	4	1	687	77.4	6	4.59	1						FBgn0024728		4				0	0	2.564	151.9	59.2	283692	110637	278197	110637	High	High	1	Biotin [K382]
High	X2JCC5	FBgn0028343	Ankle2	CG8465	ankyrin repeat and LEM domain containing 2, isoform G [OS=Drosophila melanogaster]	0	20.531	6	6	6	6	1169	128.4	7.94	9.25	6	cell organization and biogenesis;regulation of biological process	cytoplasm;endoplasmic reticulum	protein binding	Pf00023, Pf12796, Pf13606, Pf13637, Pf13857	32732	FBgn0028343	l(1)G0222; Ankle2	X		Initiation of Nuclear Envelope Reformation		7	0	2.526	69.4	13.1	340175	64218.4	303193		High	Not Found	1	Biotin [K457; K494; K562; K1000; K1045; K1066]
High	Q9U8A9	FBgn0028969	δCOP	CG14813	Coatomer subunit delta [OS=Drosophila melanogaster]	0	25.088	9	5	15	5	498	54.2	5.8	21.99	5	regulation of biological process;transport	cytoplasm;Golgi;membrane		Pf00928		FBgn0028969		X		COPI-dependent Golgi-to-ER retrograde traffic; COPI-mediated anterograde transport		11	0	2.52	150.7	68.1	2.48855e+06	1.12433e+06	2.44035e+06	1.11853e+06	High	High	1	Biotin [K11; K142; K203; K207; K209]
High	Q9V3V3	FBgn0031799	Pez	CG9493	Pez, isoform A [OS=Drosophila melanogaster]	0	21.467	6	6	8	6	1252	139.6	8.22	13.6	6	metabolic process;regulation of biological process	cytoskeleton	catalytic activity;protein binding	Pf00102, Pf00373, Pf09379, Pf09380	33882	FBgn0031799	Pez	2L				0	0	2.492	133.3	14.7	837859	92664.6	805696		High	Not Found	1	Biotin [K551; K712; K916; K924; K933; K957]
High	Q9VXN3	FBgn0030699	CG8578	CG8578	CG8578, isoform A [OS=Drosophila melanogaster]	0.007	2.184	2	1	1	1	396	45.4	7.14	0	1	regulation of biological process		protein binding	Pf09738	32540	FBgn0030699	CG8578	X				0	0	2.475	191.2	77.2	2.28291e+06	922281	2.23869e+06	922281	High	Peak Found	1	Biotin [K389]
High	Q9VR42	FBgn0031643	CG3008	CG3008	CG3008 [OS=Drosophila melanogaster]	0	6.692	3	2	3	2	603	69.2	5.25	4.02	2	metabolic process	cytoplasm;nucleus	catalytic activity;enzyme regulator activity;nucleotide binding;receptor activity;signal transducer activity	Pf01163	33693	FBgn0031643	CG3008	2L		Major pathway of rRNA processing in the nucleolus and cytosol		4	0	2.474	195.3	62.3	572598	182597	561508	182597	High	High	1	Biotin [K136; K231]
High	Q59DP4	FBgn0250819	CG33521	CG33521	Uncharacterized protein, isoform A [OS=Drosophila melanogaster]	0	99.074	34	22	87	22	663	76.4	8.37	139.28	22			metal ion binding	Pf00412	3346141	FBgn0250819	CG33521	4				0	0	2.467	155	69.2	1.35454e+08	6.05081e+07	1.32813e+08	6.04463e+07	High	High	1	Biotin [K10; K45; K51; K98; K143; K153; K194; K219; K227; K283; K314; K319; K338; K346; K396; K452; K453; K455; K507; K515; K534]; Acetyl [N-Term]
High	A0A0B4KH43	FBgn0261808	cu	CG31299	curled, isoform H [OS=Drosophila melanogaster]	0.007	2.521	2	1	1	1	419	46.8	5.44	1.61	1	metabolic process;response to stimulus	cytoplasm		Pf03372	41339	FBgn0261808	cu	3R				0	0	2.462	41.6	16.9	50217.1	20392.7	49244.4		Peak Found	Not Found	1	Biotin [K71]
High	Q9VC58	FBgn0039212	Syx18	CG13626	LD37002p [OS=Drosophila melanogaster]	0	26.727	18	6	10	6	395	45.1	5.77	12.56	6	cell communication;cell organization and biogenesis;transport	endoplasmic reticulum;membrane	protein binding	Pf05739, Pf10496	42933	FBgn0039212	Syx18	3R	SNARE interactions in vesicular transport; Phagosome	COPI-dependent Golgi-to-ER retrograde traffic		7	0	2.454	116.4	26.3	624768	141454	564645	56464.1	High	Peak Found	1	Biotin [K8; K27; K34; K77; K169; K239]; Acetyl [N-Term]
High	C4IY10	FBgn0260463	Unc-115b	CG31332	AT12452p [OS=Drosophila melanogaster]	0	46.355	11	9	25	9	768	84.3	8.63	44.03	9			metal ion binding	Pf00412						Miscellaneous transport and binding events		2	0	2.452	207.2	69.5	2.61124e+07	8.75947e+06	2.56066e+07	8.7381e+06	High	High	1	Biotin [K410; K458; K549; K584; K606; K611; K650; K669; K675]
High	P25823	FBgn0003891	tud	CG9450	Maternal protein tudor [OS=Drosophila melanogaster]	0	12.949	2	3	3	3	2515	285.1	6.46	5.56	3	cell differentiation;cell organization and biogenesis;development;metabolic process;transport	cytoplasm;mitochondrion;nucleus	protein binding;RNA binding	Pf00567, Pf06003	37417	FBgn0003891	tud	2R				0	0	2.444	89.7	90	128049	128547	125568	123293	High	High	1	Biotin [K779; K799; K849]
High	A1ZBM2	FBgn0034451	TBCB	CG11242	tubulin-binding cofactor B [OS=Drosophila melanogaster]	0	4.707	9	2	2	2	244	27	5.19	1.62	2	cell organization and biogenesis	cytoplasm;nucleus	protein binding	Pf01302, Pf14560	37244	FBgn0034451	CG11242; TBCB	2R				0	0	2.439	193.3	79.2	488925	200451	479455	200451	High	High	1	Biotin [K125; K131]
Medium	Q6IHD0				HDC02742 [OS=Drosophila melanogaster]	0.023	1.197	12	1	1	1	107	12.2	8.19	0	1												0	0	2.438	151.4	62.1	155097	63604.5	152093	63604.5	High	Peak Found	1	Biotin [K33]
High	Q7KVW5-6	FBgn0029761	SK	CG10706	Isoform N of Small conductance calcium-activated potassium channel protein [OS=Drosophila melanogaster]	0	5.048	5	2	2	2	685	76.6	9.38	0	2	transport	membrane	protein binding;receptor activity;signal transducer activity;transporter activity	Pf02888, Pf03530, Pf07885	31456	FBgn0029761	SK	X				0	0	2.437	54.4	23.8	50568.9	22098.1	49589.5		Peak Found	Not Found	1	Biotin [K140; K165]
High	O61345	FBgn0015527	peng	CG1685	Protein penguin [OS=Drosophila melanogaster]	0.007	2.494	1	1	1	1	737	81.3	8.94	0	1	regulation of biological process		RNA binding	Pf08144	33112	FBgn0015527	pen; peng	X				0	0	2.433	200.1	82.3	231991	95343.9	227498	95343.9	High	Peak Found	1	Biotin [K706]
High	Q9W2N0	FBgn0034577	cpa	CG10540	F-actin-capping protein subunit alpha [OS=Drosophila melanogaster]	0	3.871	6	2	5	2	286	32.7	5.94	9.91	2	cell organization and biogenesis;cellular component movement;regulation of biological process;transport	membrane	protein binding	Pf01267	37387	FBgn0034577	cpa	2R	Endocytosis	HSP90 chaperone cycle for steroid hormone receptors (SHR); Factors involved in megakaryocyte development and platelet production; COPI-mediated anterograde transport; COPI-independent Golgi-to-ER retrograde traffic		17	0	2.43	152.1	62.6	4.22216e+06	1.73762e+06	4.14038e+06	1.73762e+06	High	High	1	Biotin [K268; K281]
High	P48375	FBgn0013954	Fkbp12	CG11001	12 kDa FK506-binding protein [OS=Drosophila melanogaster]	0	3.143	9	1	2	1	108	11.7	8.13	1.67	1	metabolic process;response to stimulus	cytoplasm;membrane	catalytic activity	Pf00254	37214	FBgn0013954	FK506-bp2	2R				0	0	2.413	16.3	6.8	16589.6	6876.06			High	Not Found	1	Biotin [K53]
High	Q9VLR2	FBgn0032002	CG8353	CG8353	cytidine deaminase [OS=Drosophila melanogaster]	0	4.253	8	1	3	1	170	18.6	6.54	5.54	1	metabolic process	cytosol	catalytic activity;metal ion binding	Pf00383, Pf08211	34123	FBgn0032002	CG8353	2L	Drug metabolism - other enzymes; Pyrimidine metabolism; Metabolic pathways	Pyrimidine salvage; Neutrophil degranulation		10	0	2.401	152.6	63.6	226486	94322	222100	94322	High	High	1	Biotin [K6]; Met-loss+Acetyl [N-Term]
High	Q9VV51	FBgn0036623	Agpat3	CG4729	CG4729, isoform A [OS=Drosophila melanogaster]	0	3.634	3	1	3	1	386	44.4	9.13	3.36	1	metabolic process	membrane	catalytic activity	Pf01553	39820	FBgn0036623	CG4729	3L		Synthesis of PA; COPI-independent Golgi-to-ER retrograde traffic	Triacylglyceride Synthesis	11	0	2.4	27	11.3	14004	5834.85			High	High	1	Biotin [K382]
High	O61444	FBgn0024326	Mkk4	CG9738	MAP kinase kinase 4, isoform A [OS=Drosophila melanogaster]	0.007	2.478	4	1	1	1	424	47.5	7.43	1.76	1	cell organization and biogenesis;metabolic process;regulation of biological process;response to stimulus	cytoplasm	catalytic activity;enzyme regulator activity;nucleotide binding;receptor activity;signal transducer activity	Pf00069, Pf07714, Pf14531	41020	FBgn0024326	Mkk4	3R	MAPK signaling pathway - fly	JNK (c-Jun kinases) phosphorylation and activation mediated by activated human TAK1; Oxidative Stress Induced Senescence; Activated TLR4 signalling; FCERI mediated MAPK activation		31	0	2.399	174.4	72.7	246895	102928	242113	102928	High	Peak Found	1	Biotin [K6]; Met-loss+Acetyl [N-Term]
High	Q9VVA4	FBgn0036663	CG9674	CG9674	CG9674, isoform A [OS=Drosophila melanogaster]	0	27.731	3	6	11	6	2114	231.9	6.42	14.35	6	metabolic process	cytoplasm	catalytic activity;metal ion binding;nucleotide binding	Pf00070, Pf00310, Pf00743, Pf01266, Pf01493, Pf01593, Pf01645, Pf01946, Pf03486, Pf04898, Pf07992, Pf13450, Pf14691	39878	FBgn0036663	CG9674	3L				0	0	2.367	218.2	71.4	1.2092e+06	395913	1.18578e+06	395913	High	High	1	Biotin [K864; K981; K1622; K1660; K1895; K1954]
High	Q24583	FBgn0262512	Vha14-1	CG8210	V-type proton ATPase subunit F 1 [OS=Drosophila melanogaster]	0	3.155	8	1	3	1	124	13.8	6.38	4.11	1	transport	membrane	catalytic activity;transporter activity	Pf01990	36731	FBgn0262512	Vha14-1	2R	Oxidative phosphorylation; Metabolic pathways; Phagosome; mTOR signaling pathway			4	0	2.362	143.5	60.8	526356	222849	516162	222849	High	High	1	Biotin [K8]; Met-loss+Acetyl [N-Term]
High	M9MSL3	FBgn0026418	Hsc70Cb	CG6603	Hsc70Cb, isoform G [OS=Drosophila melanogaster]	0	14.867	5	3	7	3	836	91.8	5.36	7.86	3		cytoplasm;cytosol;nucleus	nucleotide binding	Pf00012	39557	FBgn0026418	Hsc70Cb	3L		Regulation of HSF1-mediated heat shock response		4	0	2.361	201.5	74.8	1.21752e+06	451947	1.19394e+06	451947	High	High	1	Biotin [K557; K784; K786; K791]
High	A0A0B4K6X9	FBgn0259483	Mob4	CG3403	Mob4, isoform B [OS=Drosophila melanogaster]	0	5.215	8	2	2	2	227	26.1	7.4	4.06	2	cell organization and biogenesis;cellular component movement;regulation of biological process;transport	cytosol	protein binding	Pf03637	35576	FBgn0259483	Mob4	2R				0	0	2.352	116.8	99.1	367144	311586	360033	311586	High	Peak Found	1	Acetyl [N-Term]; Biotin [K2; K18]
High	Q4V5F8	FBgn0051373	CG31373	CG31373	Peptide deformylase [OS=Drosophila melanogaster]	0.007	2.294	3	1	3	1	206	23.7	5.85	5.27	1	metabolic process		catalytic activity;metal ion binding	Pf01327		FBgn0051373		3R				0	0	2.342	161.9	69.2	1.61903e+06	691375	1.58767e+06	691375	High	High	1	Biotin [K206]
High	Q9VK18	FBgn0032488	CG16812	CG16812	LD36945p [OS=Drosophila melanogaster]	0.009	1.979	2	1	2	1	455	49.8	9.99	3.53	1		nucleus	protein binding	Pf00536	34722	FBgn0032488	CG16812	2L				0	0	2.326	205.5	88.3	736149	316498	721891	316498	High	High	1	Biotin [K156]
High	A1YK11	FBgn0034310	Nup75	CG5733	Nup75 [OS=Drosophila melanogaster]	0	3.227	2	1	1	1	668	76.8	6.13	2.03	1	regulation of biological process;transport		structural molecule activity	Pf07575						snRNP Assembly; Transcriptional regulation by small RNAs; Transport of Mature mRNA derived from an Intron-Containing Transcript; Nuclear Pore Complex (NPC) Disassembly; SUMOylation of chromatin organization proteins; Regulation of HSF1-mediated heat shock response; SUMOylation of DNA replication proteins		25	0	2.325	129.3	55.6	72096.5	31008	70700.1	31008	Peak Found	Peak Found	1	Biotin [K625]
High	Q9V491	FBgn0025741	PlexA	CG11081	plexin A, isoform A [OS=Drosophila melanogaster]	0	21.967	2	3	11	3	1945	218.2	6.58	26.45	3	cellular component movement;regulation of biological process;response to stimulus	membrane	enzyme regulator activity;protein binding;receptor activity;signal transducer activity	Pf01403, Pf01437, Pf01833, Pf08337	43832	FBgn0025741	plexA	4				0	0	2.308	90	44.6	586725	290912	575361	290912	High	High	1	Biotin [K1669; K1677; K1737]
High	Q7JXF5	FBgn0034118	Nup62	CG6251	nuclear pore glycoprotein p62 [OS=Drosophila melanogaster]	0.008	2.104	2	1	3	1	394	40.7	4.81	0	1	cell organization and biogenesis;transport	chromosome;cytoplasm;cytoskeleton;nucleus	DNA binding;structural molecule activity;transporter activity	Pf05064	36830	FBgn0034118	Nup62	2R	RNA transport	snRNP Assembly; Transcriptional regulation by small RNAs; Transport of Mature mRNA derived from an Intron-Containing Transcript; Nuclear Pore Complex (NPC) Disassembly; SUMOylation of chromatin organization proteins; Regulation of HSF1-mediated heat shock response; SUMOylation of DNA replication proteins		26	0	2.302	174.9	76	98842.5	42943	96928.1	42943	High	High	1	Biotin [K386]
High	Q8MMC4-1	FBgn0022343	CG3760	CG3760	Protein CDV3 homolog [OS=Drosophila melanogaster]	0	24.609	13	3	16	1	271	29.6	5.53	24.44	3					37987	FBgn0022343	CG3760	2R				0	3	2.299	189.3	78.9	4.96022e+06	2.06696e+06	4.86414e+06	2.06696e+06	High	High	1	Biotin [K21; K92; K153; K154]
High	Q9GU68	FBgn0285952	eEF5	CG3186	eukaryotic translation initiation factor 5A [OS=Drosophila melanogaster]	0.001	2.963	5	1	2	1	159	17.6	5.15	4.03	1	metabolic process;regulation of biological process;reproduction	cytoplasm	RNA binding	Pf01287	37846	FBgn0034967	eIF-5A	2R		Hypusine synthesis from eIF5A-lysine	Translation Factors	5	0	2.294	205.3	89.5	379154	165263	371810	165263	High	High	1	Biotin [K28]
High	O15945	FBgn0264075	tgo	CG11987	Aryl hydrocarbon receptor nuclear translocator homolog [OS=Drosophila melanogaster]	0	3.197	1	1	6	1	642	71.4	7.02	6.35	1	cell organization and biogenesis;cellular component movement;metabolic process;regulation of biological process;response to stimulus	cytoplasm;nucleus	DNA binding;protein binding	Pf00010, Pf00989, Pf08447, Pf13426, Pf14598	41084	FBgn0264075	tgo	3R		Regulation of gene expression by Hypoxia-inducible Factor; Aryl hydrocarbon receptor signalling		9	0	2.29	127.2	55.5	293686	128224	287998	128224	High	High	1	Biotin [K49; K52]
High	Q8IMW9	FBgn0039187	CG6454	CG6454	CG6454, isoform C [OS=Drosophila melanogaster]	0	5.415	1	1	2	1	1569	172.1	6.68	5.45	1	cell organization and biogenesis;regulation of biological process;transport	membrane	metal ion binding;protein binding	Pf00168	42904	FBgn0039187	CG6454	3R				0	0	2.287	123	53.8	419798	183547	411667	183547	High	Peak Found	1	Biotin [K1446]
High	C6TP88	FBgn0039705	Atg16	CG31033	GH21501p [OS=Drosophila melanogaster]	0	20.233	8	2	10	2	463	51.4	8.97	23.29	2			protein binding	Pf00400, Pf08614						Macroautophagy		2	0	2.28	135.8	76.6	3.52398e+06	1.98843e+06	3.45573e+06	1.98843e+06	High	High	1	Biotin [K24; K155]
High	Q9W2J7	FBgn0034602	Lapsyn	CG15658	GH22922p [OS=Drosophila melanogaster]	0.001	2.621	2	1	1	1	343	39.4	8.32	0	1		membrane	protein binding	Pf12799, Pf13855	37418	FBgn0034602	CG15658; Lapsyn	2R				0	0	2.279	98.1	43	82571.9	36230.9	80972.6	36230.9	Peak Found	Peak Found	1	Biotin [K316]
High	Q23983	FBgn0250791	αSnap	CG6625	alpha-soluble nsf attachment protein [OS=Drosophila melanogaster]	0	12.044	6	1	6	1	292	33	5.45	16.72	1	cell communication;cell organization and biogenesis;regulation of biological process;transport	cytoplasm;membrane	enzyme regulator activity;protein binding	Pf14938	40233	FBgn0250791	Snap; alphaSnap	3L		COPII (Coat Protein 2) Mediated Vesicle Transport; COPI-dependent Golgi-to-ER retrograde traffic; Retrograde transport at the Trans-Golgi-Network; COPI-mediated anterograde transport; Intra-Golgi traffic		14	0	2.276	170.2	74.8	798502	350781	783036	350781	High	High	1	Biotin [K23]
High	Q9Y0E4	FBgn0001316	klar	CG17046	Klarsicht protein [OS=Drosophila melanogaster]	0	15.84	3	5	6	5	2262	245	6.1	5.85	5	cell organization and biogenesis;cellular component movement;regulation of biological process;transport	cytoplasm;membrane	protein binding	Pf10541								0	0	2.264	37.5	12.9	106448	36588.3	61254.1		Peak Found	High	1	Biotin [K1046; K1379; K1978; K2095; K2165]
High	P12613	FBgn0003676	CCT1	CG5374	T-complex protein 1 subunit alpha [OS=Drosophila melanogaster]	0	26.56	3	1	16	1	557	59.5	6.39	34.35	1	metabolic process;transport	cytoplasm;cytosol	nucleotide binding;protein binding	Pf00118	42649	FBgn0003676	T-cp1	3R		Association of TriC/CCT with target proteins during biosynthesis; Cooperation of PDCL (PhLP1) and TRiC/CCT in G-protein beta folding		5	0	2.258	200.7	94.8	5.90737e+06	2.79095e+06	5.79295e+06	2.79095e+06	High	High	1	Biotin [K250]
High	Q9VH81	FBgn0005777	PpD3	CG8402	GH12714p [OS=Drosophila melanogaster]	0	12.298	3	1	5	1	520	59.2	6.23	15.2	1	metabolic process	cytoplasm;cytosol;nucleus	catalytic activity;protein binding	Pf00149, Pf00515, Pf08321, Pf13414, Pf13432	49779	FBgn0005777	PpD3	3R		Negative regulation of MAPK pathway; Recruitment and ATM-mediated phosphorylation of repair and signaling proteins at DNA double strand breaks; Interleukin-20 family signaling		13	0	2.251	171.8	76.3	665479	295578	652590	295578	High	High	1	Biotin [K41]
High	Q9VZI2	FBgn0028484	Ack	CG14992	Activated CDC42 kinase [OS=Drosophila melanogaster]	0	7.601	2	2	4	2	1073	118.3	7.23	9.03	2	cellular component movement;defense response;metabolic process;regulation of biological process;response to stimulus		catalytic activity;nucleotide binding;protein binding;signal transducer activity	Pf00069, Pf07714	38489	FBgn0028484	Ack	3L				0	0	2.242	112.4	50.1	690819	308067	677439	308067	High	High	1	Biotin [K505; K1036]
High	Q9VFB6	FBgn0038304	CG12241	CG12241	LD32196p [OS=Drosophila melanogaster]	0	3.156	1	1	1	1	804	92	6.19	1.9	1	regulation of biological process;transport	cytosol	enzyme regulator activity;protein binding	Pf00018, Pf00566, Pf02759, Pf07653, Pf14604	41834	FBgn0038304	CG12241	3R				0	0	2.221	167.1	75.3	35758.7	16101.8	35066.1		High	Not Found	1	Biotin [K458]
High	P49657-1	FBgn0259168	mnb	CG42273	Serine/threonine-protein kinase minibrain [OS=Drosophila melanogaster]	0	6.76	3	1	1	1	908	95.8	8.85	2.77	1	cell differentiation;development;metabolic process;regulation of biological process;response to stimulus	nucleus	catalytic activity;nucleotide binding;protein binding	Pf00069, Pf07714	32771	FBgn0259168	mnb	X		G0 and Early G1		4	0	2.212	3.8	1.7	3778.95	1708.61			Not Found	Not Found	1	Biotin [K19]
High	Q9VVI2	FBgn0036735	Edc3	CG6311	Enhancer of mRNA-decapping protein 3 [OS=Drosophila melanogaster]	0	13.155	2	1	12	1	680	73.4	8.43	21.17	1	cell organization and biogenesis;metabolic process	cytoplasm	protein binding;RNA binding	Pf03853, Pf09532, Pf12701	39957	FBgn0036735	Edc3	3L	RNA degradation	mRNA decay by 5' to 3' exoribonuclease		4	0	2.211	93.3	72.4	4.25748e+06	3.30076e+06	4.17502e+06	3.30076e+06	High	High	1	Biotin [K170]
High	Q9VPX7	FBgn0261458	capt	CG33979	Adenylyl cyclase-associated protein [OS=Drosophila melanogaster]	0	71.068	14	6	52	6	424	45.6	7.06	104.4	6	cell organization and biogenesis;cellular component movement;cellular homeostasis;regulation of biological process;response to stimulus	cytoplasm;cytoskeleton;cytosol	protein binding	Pf01213, Pf02205, Pf08603	45233	FBgn0261458	capt	2L		Neutrophil degranulation		3	0	2.209	163.9	93.1	2.04839e+07	1.16359e+07	2.00872e+07	1.16359e+07	High	High	1	Biotin [K222; K225; K226; K235; K247; K256]
High	Q9VW75	FBgn0036934	sNPF-R	CG7395	GH23382p [OS=Drosophila melanogaster]	0.001	3.035	1	1	6	1	600	66.5	6.47	13.04	1	regulation of biological process;response to stimulus	membrane	receptor activity;signal transducer activity	Pf00001	40195	FBgn0036934	sNPF-R	3L	Neuroactive ligand-receptor interaction			1	0	2.2	80.6	36.6	2.1144e+06	960925	2.07345e+06	960925	High	High	1	Biotin [K471]
High	Q24251	FBgn0016120	ATPsynD	CG6030	ATP synthase subunit d, mitochondrial [OS=Drosophila melanogaster]	0.007	2.208	4	1	2	1	178	20.2	6.55	1.86	1	metabolic process;regulation of biological process;response to stimulus;transport	membrane;mitochondrion	catalytic activity;transporter activity	Pf05873	42291	FBgn0016120	ATPsyn-d; ATPsynD	3R	Metabolic pathways; Oxidative phosphorylation	Cristae formation; Formation of ATP by chemiosmotic coupling	Electron Transport Chain	10	0	2.198	170.4	77.5	624371	284064	612278	284064	High	High	1	Biotin [K34]
High	Q8SXS0	FBgn0260467	CG7071	CG7071	CG7071, isoform A [OS=Drosophila melanogaster]	0	7.202	3	1	3	1	302	34.5	9.03	0	1	cell organization and biogenesis	membrane		Pf11712	42617	FBgn0260467	CG7071	3R				0	0	2.191	76.8	35.1	540219	246528	529756	246528	Peak Found	High	1	Biotin [K182]
High	P00334	FBgn0000055	Adh	CG3481	Alcohol dehydrogenase [OS=Drosophila melanogaster]	0	12.683	15	2	7	2	256	27.7	7.96	19.35	2	metabolic process;response to stimulus	cytosol	catalytic activity;protein binding	Pf00106, Pf08659	3771877		Adh	2L	Tyrosine metabolism; Retinol metabolism; Metabolism of xenobiotics by cytochrome P450; Fatty acid degradation; Glycolysis / Gluconeogenesis; Drug metabolism - cytochrome P450; Metabolic pathways	Arachidonic acid metabolism; Synthesis of Lipoxins (LX)		12	0	2.183	159.9	73.2	2.67889e+06	1227209	2627005	1227209	High	High	1	Biotin [K193; K250]
High	H9XVL7	FBgn0004859	ci	CG2125	Cubitus interruptus, isoform B [OS=Drosophila melanogaster]	0	16.137	5	4	8	4	1279	140.6	7.24	13.49	4	cell organization and biogenesis;regulation of biological process;response to stimulus	cytoplasm;membrane;nucleus	DNA binding;metal ion binding;protein binding	Pf13465	43767	FBgn0004859	ci	4			Hedgehog Signaling Pathway	1	0	2.177	109.8	23.9	534304	116328	480879	85609.3	High	High	1	Biotin [K842; K933; K1040; K1087]
High	Q9W1B0	FBgn0023081	gek	CG4012	Serine/threonine-protein kinase Genghis Khan [OS=Drosophila melanogaster]	0	105.854	10	14	42	14	1637	186.6	6	92.82	14	cell differentiation;cell organization and biogenesis;metabolic process;regulation of biological process;response to stimulus;transport	cytoplasm;Golgi	catalytic activity;metal ion binding;motor activity;nucleotide binding;protein binding	Pf00069, Pf00130, Pf00169, Pf00433, Pf00769, Pf00780, Pf01576, Pf02463, Pf03938, Pf03962, Pf04111, Pf04156, Pf05483, Pf05557, Pf05622, Pf07111, Pf07714, Pf07888, Pf07926, Pf08614, Pf08826, Pf09726, Pf09730, Pf09731, Pf09787, Pf10174, Pf12128, Pf12795, Pf13514, Pf13863, Pf13868, Pf14531, Pf15070, Pf15619	37858	FBgn0023081	gek	2R				0	0	2.175	119.7	32.9	1.26414e+07	3.47422e+06	1.23335e+07	3.38168e+06	High	High	1	Biotin [K613; K728; K814; K817; K881; K893; K951; K954; K960; K1519; K1544; K1598]
High	O76521	FBgn0024889	Kap-α1	CG8548	Importin subunit alpha [OS=Drosophila melanogaster]	0	11.765	4	2	10	2	543	60	5.34	13.76	2	transport	cytoplasm;cytosol;nucleus	protein binding;transporter activity	Pf00514, Pf01602, Pf01749, Pf02985, Pf13513, Pf13646	40160	FBgn0024889	Kap-alpha1	3L		Activation of DNA fragmentation factor		5	0	2.173	126.4	45.5	800725	288039	785216	267535	High	High	1	Biotin [K6; K10]; Met-loss+Acetyl [N-Term]
High	Q9VPD3	FBgn0287585	Pss	CG4825	CG4825, isoform A [OS=Drosophila melanogaster]	0	9.352	4	1	2	1	498	56.8	9.22	5.84	1	metabolic process	membrane		Pf03034	40281	FBgn0037010	CG4825	3L		Synthesis of PS		5	0	2.169	15.1	7	19949.5	9196.45			Not Found	Not Found	1	Biotin [K37]
High	Q9W3J5	FBgn0030007	α-PheRS	CG2263	Phenylalanine--tRNA ligase alpha subunit [OS=Drosophila melanogaster]	0	15.287	7	3	7	3	498	55.6	6.76	16.7	3	metabolic process;regulation of biological process	cytoplasm	catalytic activity;nucleotide binding;RNA binding	Pf00152, Pf01409	31740	FBgn0030007	CG2263; alpha-PheRS	X	Aminoacyl-tRNA biosynthesis			1	0	2.148	188.3	91.9	839641	409728	823378	409728	High	High	1	Biotin [K207; K297; K307]
High	Q7K4W1	FBgn0034214	CG6550	CG6550	threonylcarbamoyladenosine tRNA methylthiotransferase [OS=Drosophila melanogaster]	0	9.664	5	3	4	3	552	62.6	6.64	2.35	3	metabolic process	endoplasmic reticulum;membrane	catalytic activity;metal ion binding	Pf00919, Pf04055	36954	FBgn0034214	CG6550	2R				0	0	2.145	68.5	13.9	216813	44124.1	177518		High	Not Found	1	Biotin [K34; K35; K178]
High	Q9VEW3	FBgn0038420	CG10311	CG10311	RE61190p [OS=Drosophila melanogaster]	0.007	2.144	4	1	3	1	165	18.7	8.57	0	1		membrane		Pf07948	41984	FBgn0038420	CG10311	3R				0	0	2.142	95.3	44.5	96797.1	45198.9	94922.3	45198.9	High	High	1	Biotin [K160]
Medium	P48591	FBgn0011703	RnrL	CG5371	Ribonucleoside-diphosphate reductase large subunit [OS=Drosophila melanogaster]	0.022	1.353	1	1	3	1	812	91.9	7.46	0	1	metabolic process;regulation of biological process		catalytic activity;nucleotide binding	Pf00317, Pf02867, Pf03477	34392	FBgn0011703	RnrL	2L	Pyrimidine metabolism; Glutathione metabolism; Metabolic pathways; Purine metabolism			4	0	2.136	174.7	81.8	336983	157729	330456	157729	High	High	1	Biotin [K8]
High	Q8IQ25	FBgn0031190	CG12576	CG12576	Uncharacterized protein, isoform B [OS=Drosophila melanogaster]	0.007	2.487	4	1	1	1	290	31.4	4.39	2.35	1					33135	FBgn0031190	CG12576	X				0	0	2.129	42.5	20	16545.8	7773.34	16225.3		Peak Found	Not Found	1	Biotin [K144]
High	Q9V9Q4	FBgn0032961	CG1416	CG1416	CG1416, isoform A [OS=Drosophila melanogaster]	0	10.104	7	2	5	2	354	40.1	6.57	13.88	2	regulation of biological process;response to stimulus		enzyme regulator activity;protein binding	Pf08327, Pf09229	35426	FBgn0032961	CG1416	2L				0	0	2.119	156.8	78.8	1.07717e+06	541037	1.05631e+06	541037	High	High	1	Biotin [K3; K171]; Met-loss+Acetyl [N-Term]
High	Q9VDV2	FBgn0038723	CG6195	CG6195	AT06125p [OS=Drosophila melanogaster]	0	14.86	9	2	6	2	363	40.6	8.57	18.4	2			nucleotide binding	Pf01926, Pf02421, Pf02824	42343	FBgn0038723	CG6195	3R				0	0	2.118	116.4	115.2	333571	330150	327111	310174	High	High	1	Biotin [K21; K74]
High	Q7KK29	FBgn0266053	Patr-1	CG5208	BcDNA.LD27979 [OS=Drosophila melanogaster]	0	26.33	7	3	9	3	919	102.8	9.36	23.06	3	cell organization and biogenesis;regulation of biological process	cytoplasm		Pf09770		FBgn0266053		3R		mRNA decay by 5' to 3' exoribonuclease		3	0	2.113	102.1	47.2	1.03365e+06	477551	1.01363e+06	462811	High	High	1	Biotin [K99; K582; K593]
High	B7Z0A9	FBgn0036302	sowah	CG10632	sosondowah, isoform H [OS=Drosophila melanogaster]	0	9.539	5	1	5	1	527	58.6	7.85	10.45	1			protein binding	Pf00023, Pf12796, Pf13606, Pf13637, Pf13857	39438	FBgn0036302	sowah	3L				0	0	2.113	168.9	79.9	497543	235467	487907	235467	High	High	1	Biotin [K477]
High	Q9NHY0	FBgn0040236	c11.1	CG12132	c11.1 [OS=Drosophila melanogaster]	0	7.989	2	2	5	2	1407	156.5	6.42	7.55	2		endosome;Golgi				FBgn0040236		X				0	0	2.111	171.7	95.8	1.04093e+06	580598	1.02077e+06	580598	High	High	1	Biotin [K801; K1341]
High	Q7KIF8	FBgn0026252	msk	CG7935	Ran binding protein 7 [OS=Drosophila melanogaster]	0	24.318	4	4	16	4	1049	119.2	4.84	36.19	4	cell communication;cell differentiation;cell organization and biogenesis;cell proliferation;regulation of biological process;response to stimulus;transport	cytoplasm;cytosol;nucleus	protein binding;RNA binding	Pf03810, Pf08506						Transcriptional regulation by small RNAs		3	0	2.103	95	39.1	4.24595e+06	1.74878e+06	4.16371e+06	1.74878e+06	High	High	1	Biotin [K920; K922; K1030; K1046]
High	Q9VFV9	FBgn0038145	Droj2	CG8863	DnaJ-like-2, isoform A [OS=Drosophila melanogaster]	0	14.194	8	2	5	2	403	45.2	6.48	14.8	2	metabolic process;response to stimulus	cytosol	metal ion binding;nucleotide binding;protein binding	Pf00226, Pf00684, Pf01556	41646	FBgn0038145	Droj2	3R	Protein processing in endoplasmic reticulum	HSP90 chaperone cycle for steroid hormone receptors (SHR)		4	0	2.082	158.3	76	19159.2	9200.93	18788.1		High	High	1	Biotin [K37; K91]
High	Q95RK8	FBgn0030141	Gga	CG3002	LD22310p [OS=Drosophila melanogaster]	0	3.932	2	1	2	1	505	55.5	5.01	4.83	1	transport	cytoplasm;cytosol	protein binding;transporter activity	Pf00790, Pf03127						MET receptor recycling; Signaling by Receptor Tyrosine Kinases; Signaling by MET		4	0	2.077	199.3	96	109392	52670.3	107274	52670.3	High	High	1	Biotin [K171]
Medium	Q9VTC2	FBgn0036105	Blos4	CG14149	Biogenesis of lysosome-related organelles complex 1 subunit 4 [OS=Drosophila melanogaster]	0.014	1.594	5	1	1	1	169	18.8	4.46	0	1	cell organization and biogenesis;transport		protein binding		39219	FBgn0036105	blos4	3L				0	0	2.075	168.1	81	1.11499e+06	537317	1093394	537317	High	Peak Found	1	Biotin [K119]
High	Q9VPL5	FBgn0031233	Tbc1d15-17	CG11490	LD27216p [OS=Drosophila melanogaster]	0	4.917	2	1	1	1	715	81.8	5.19	2.13	1	regulation of biological process;transport		enzyme regulator activity;protein binding	Pf00566, Pf12068	33184	FBgn0031233	CG11490; Tbc1d15-17	2L		TBC/RABGAPs		4	0	2.069	179.8	86.9	64930.9	31379.8	63673.3	31379.8	High	Peak Found	1	Biotin [K221]
High	M9MRU9	FBgn0262593	Shab	CG43128	Shaker cognate b, isoform H [OS=Drosophila melanogaster]	0.008	2.083	0	1	2	1	1537	164.5	7.03	3.8	1	cell communication;cell organization and biogenesis;regulation of biological process;response to stimulus;transport	membrane	protein binding;transporter activity	Pf00520, Pf02214, Pf07885	38352	FBgn0262593	Shab	3L				0	0	2.068	77.2	37.3	73692.1	35631.8	72264.8	35631.8	High	Peak Found	1	Biotin [K1388]
High	Q8IQF8	FBgn0086254	Akr1B	CG6084	AT18092p [OS=Drosophila melanogaster]	0	5.166	4	1	1	1	350	40.1	7.9	2.3	1	metabolic process	cytosol	catalytic activity	Pf00248	39304	FBgn0086254	CG6084	3L		Fructose biosynthesis; Pregnenolone biosynthesis; Signaling by GPCR; Estrogen biosynthesis; Retinoid metabolism and transport		15	0	2.066	65.9	31.9	22515.5	10895.7			Not Found	Not Found	1
High	Q9VJZ5	FBgn0051852	Tap42	CG31852	LD07294p [OS=Drosophila melanogaster]	0	4.916	4	1	1	1	380	43.3	5.4	0	1	cell organization and biogenesis;regulation of biological process	cytosol	enzyme regulator activity;protein binding	Pf04177	326166	FBgn0051852	Tap42	2L				0	0	2.058	192.8	93.7	72722	35331.3	71313.5	35331.3	High	Peak Found	1	Biotin [K320]
High	Q9VL78	FBgn0029174	Fkbp59	CG4535	FK506-binding protein 59 [OS=Drosophila melanogaster]	0	4.307	3	1	2	1	439	48.8	5.41	4.53	1	metabolic process;regulation of biological process;response to stimulus	cytoplasm	catalytic activity;protein binding	Pf00254, Pf00515, Pf07719, Pf13414, Pf13424, Pf13432	47762	FBgn0029174	FKBP59	2L		HSP90 chaperone cycle for steroid hormone receptors (SHR); Attenuation phase		6	0	2.035	162.8	80	96574	47458.3	94703.5	47458.3	Peak Found	High	1	Biotin [K395]
High	Q8IH18	FBgn0052016	4E-T	CG32016	LD07709p [OS=Drosophila melanogaster]	0	44.836	13	9	22	9	1010	113.8	8.46	44.9	9		cytoplasm;nucleus		Pf10477	43836	FBgn0052016	CG32016; 4E-T	4				0	0	2.027	63.3	33.5	989959	524733	930687	461755	High	High	1	Biotin [K12; K146; K172; K292; K468; K616; K809; K977; K982]
High	P21521-1	FBgn0004242	Syt1	CG3139	Synaptotagmin 1 [OS=Drosophila melanogaster]	0	4.659	3	1	1	1	474	53.2	5.88	2.32	1	cell communication;regulation of biological process;response to stimulus;transport	membrane	metal ion binding;protein binding	Pf00168	33473	FBgn0004242	Syt1	2L		Acetylcholine Neurotransmitter Release Cycle; Glutamate Neurotransmitter Release Cycle; Cargo recognition for clathrin-mediated endocytosis		9	0	2.012	31.9	15.9	17939.4	8914.9			Not Found	Not Found	1	Biotin [K155]
High	Q961R5	FBgn0033919	CG8547	CG8547	GH09468p [OS=Drosophila melanogaster]	0	132.941	26	14	118	14	577	63.5	8.56	192.32	14												0	0	2.007	148.9	67.1	6.50925e+07	2.93189e+07	6.38105e+07	2.92525e+07	High	High	1	Biotin [K20; K26; K31; K32; K152; K154; K170; K172; K323; K359; K508; K538]
High	E1JHJ9	FBgn0020503	CLIP-190	CG5020	Cytoplasmic linker protein 190, isoform M [OS=Drosophila melanogaster]	0.009	1.993	0	1	1	1	1668	186.6	4.96	1.99	1	metabolic process;transport	chromosome;Golgi	protein binding	Pf01302, Pf04111, Pf07888, Pf07926, Pf13166	35042	FBgn0020503	CLIP-190	2L				0	0	2.001	174.3	87.1	21182.8	10585.8	20772.5	10585.8	High	Peak Found	1	Biotin [K354]
High	Q9VXK0	FBgn0030724	Nipsnap	CG9212	Protein NipSnap [OS=Drosophila melanogaster]	0	8.17	10	2	2	2	273	31.9	9.17	2.9	2		mitochondrion		Pf07978	32573	FBgn0030724	Nipsnap	X				0	0	1.988	94.6	49.3	36074.1	18803.2		11870.5	Not Found	High	1	Biotin [K46]
High	M9PE12	FBgn0000541	E(bx)	CG32346	enhancer of bithorax, isoform I [OS=Drosophila melanogaster]	0	9.718	1	1	2	1	2668	300.4	8.54	5.52	1	cell communication;cell differentiation;cell organization and biogenesis;metabolic process;regulation of biological process;response to stimulus		catalytic activity;metal ion binding;protein binding	Pf00439, Pf00628, Pf02791, Pf15612, Pf15613	44811	FBgn0000541	E(bx)	3L				0	0	1.986	198.4	99.9	449585	226349	440877	226349	Peak Found	High	1	Biotin [K1678]
High	Q8MSQ4	FBgn0024329	Mekk1	CG7717	Mekk1, isoform B [OS=Drosophila melanogaster]	0.001	3.018	1	1	1	1	1571	177.2	7.59	1.68	1	cell organization and biogenesis;metabolic process;regulation of biological process;response to stimulus	cytoplasm	catalytic activity;enzyme regulator activity;nucleotide binding;protein binding;receptor activity;signal transducer activity	Pf00069, Pf07714, Pf14531	42253	FBgn0024329	Mekk1	3R				0	0	1.97	147.8	75	36624.4	18592.2	35915		High	Not Found	1	Biotin [K1132]
High	Q9W4J4	FBgn0029715	CG11444	CG11444	GM14292p [OS=Drosophila melanogaster]	0	19.566	22	5	11	5	215	22.9	9.38	21.99	5			RNA binding	Pf10252	31388	FBgn0029715	CG11444	X		Neutrophil degranulation		3	0	1.963	157.3	96.1	1.27319e+06	777969	1.24853e+06	774959	High	High	1	Biotin [K106; K127; K173; K203; K215]
High	Q9VBY7	FBgn0039269	veli	CG7662	RE46718p [OS=Drosophila melanogaster]	0	13.925	14	2	6	2	195	21.5	7.66	9.26	2	cell organization and biogenesis;cellular component movement;regulation of biological process;transport	membrane	protein binding	Pf00595, Pf02828	43003	FBgn0039269	veli	3R		Transport of vitamins, nucleosides, and related molecules; Dopamine Neurotransmitter Release Cycle; Ion influx/efflux at host-pathogen interface; Ion transport by P-type ATPases; Biotin transport and metabolism; Vitamin B5 (pantothenate) metabolism		18	0	1.962	102.9	52.5	174956	89194.7	171568	89194.7	High	High	1	Biotin [K34; K40]
Medium	Q7K028	FBgn0261881	Ankrd49	CG4140	AT29831p [OS=Drosophila melanogaster]	0.017	1.542	3	1	2	1	236	26.7	5	0	1		cytosol	protein binding	Pf00023, Pf12796, Pf13606, Pf13637, Pf13857		FBgn0261881		2L				0	0	1.957	164.1	83.9	110634	56534.5	108491	56534.5	High	High	1	Biotin [K41]
High	Q2PDT4	FBgn0041789	Pax	CG31794	Paxillin, isoform F [OS=Drosophila melanogaster]	0	25.662	11	3	17	2	581	64.7	6.96	41.38	3	cell organization and biogenesis;regulation of biological process	cytoskeleton;cytosol	metal ion binding	Pf00412	35215	FBgn0041789	Pax	2L		PTK6 Regulates RHO GTPases, RAS GTPase and MAP kinases; VEGFA-VEGFR2 Pathway; GAB1 signalosome; Smooth Muscle Contraction		11	1	1.941	111.4	153.2	1.34245e+07	1.84606e+07	1.31645e+07	1.84606e+07	High	High	1	Biotin [K8; K23; K78]
High	Q9VXF1	FBgn0267912	CanA-14F	CG9819	Serine/threonine-protein phosphatase 2B catalytic subunit 3 [OS=Drosophila melanogaster]	0.001	2.798	4	1	1	1	584	64.2	6.07	0	1	metabolic process		catalytic activity;metal ion binding;protein binding	Pf00149	8674098	FBgn0030758	CanA-14F	X	Wnt signaling pathway	Ca2+ pathway; CLEC7A (Dectin-1) induces NFAT activation; FCERI mediated Ca+2 mobilization		12	0	1.938	143.8	74.2	60362.7	31142.8	59193.6	31142.8	High	Peak Found	1	Biotin [K521]
High	Q8SYR5	FBgn0047114	CG31142	CG31142	GEO07715p1 [OS=Drosophila melanogaster]	0	4.382	7	1	3	1	155	17.1	4.68	5.41	1				Pf09811	251610	FBgn0047114	CG31142	3R				0	0	1.924	123.9	64.4	307604	159856	301646	159856	High	High	1	Biotin [K123]
High	Q9V436	FBgn0028693	Rpn12	CG4157	26S proteasome regulatory complex subunit p30 [OS=Drosophila melanogaster]	0.001	2.621	3	1	3	1	264	30.2	6.06	1.62	1	cell organization and biogenesis;metabolic process;regulation of biological process;response to stimulus	cytosol;nucleus;proteasome		Pf03399, Pf10075	39845	FBgn0028693	Rpn12	3L	Proteasome	AUF1 (hnRNP D0) binds and destabilizes mRNA; Degradation of PER; Ub-specific processing proteases; Degradation of CLK; Degradation of AXIN; Degradation of DVL; SCF-beta-TrCP mediated degradation of Emi1; UCH proteinases; CDK-mediated phosphorylation and removal of Cdc6; FCERI mediated NF-kB activation; Regulation of RUNX3 expression and activity; Downstream TCR signaling; Nuclear CI is degraded; …	Proteasome Degradation	119	0	1.914	151.4	79.1	1.52046e+06	794590	1.49101e+06	794590	High	High	1	Biotin [K158]
High	O96679	FBgn0025781	Cdc16	CG6759	cdc16 [OS=Drosophila melanogaster]	0	4.584	3	1	2	1	719	81.7	5.5	6.57	1	metabolic process;regulation of biological process		catalytic activity;protein binding	Pf12895, Pf13414, Pf13424						Cdc20:Phospho-APC/C mediated degradation of Cyclin A; APC-Cdc20 mediated degradation of Nek2A; APC/C:Cdh1 mediated degradation of Cdc20 and other APC/C:Cdh1 targeted proteins in late mitosis/early G1; Conversion from APC/C:Cdc20 to APC/C:Cdh1 in late anaphase; Phosphorylation of the APC/C; Inactivation of APC/C via direct inhibition of the APC/C complex; Autodegradation of Cdh1 by Cdh1:APC/C; Sen…		23	0	1.905	181.1	95.1	49053.1	25751.8	48103	25751.8	High	High	1	Biotin [K316]
High	Q7K3Z3	FBgn0033179	p47	CG11139	GH01724p [OS=Drosophila melanogaster]	0	15.345	3	1	11	1	407	43.4	5.62	20.78	1	cell organization and biogenesis;metabolic process;regulation of biological process	cytoplasm;cytosol;nucleus	enzyme regulator activity;protein binding	Pf00789, Pf08059, Pf14555	35674	FBgn0033179	p47	2R	Protein processing in endoplasmic reticulum			1	0	1.892	160.9	88.4	2.83387e+06	1.55589e+06	2.77898e+06	1.55589e+06	High	High	1	Biotin [K104; K106]
High	P17336	FBgn0000261	Cat	CG6871	catalase [OS=Drosophila melanogaster]	0.001	2.657	2	1	1	1	506	57.1	8.18	0	1	cell communication;metabolic process;regulation of biological process;response to stimulus	mitochondrion	antioxidant activity;catalytic activity;metal ion binding	Pf00199, Pf06628	40048	FBgn0000261	Cat	3L	Glyoxylate and dicarboxylate metabolism; Longevity regulating pathway - multiple species; FoxO signaling pathway; Peroxisome; Tryptophan metabolism; Carbon metabolism	Detoxification of Reactive Oxygen Species; Neutrophil degranulation		12	0	1.874	132.8	70.9	227203	121230	222803	121230	High	Peak Found	1	Biotin [K380]
High	Q9VPW9	FBgn0031304	TBC1D23	CG4552	CG4552 [OS=Drosophila melanogaster]	0	9.979	6	3	7	3	689	77.4	5.31	14.55	3	cellular component movement;regulation of biological process;transport		enzyme regulator activity	Pf00566, Pf00581	33289	FBgn0031304	CG4552	2L				0	0	1.873	85.1	43.7	188186	96557.4	184541	96557.4	High	High	1	Biotin [K487; K492; K494]
High	Q7KVX5	FBgn0029687	Vap33	CG5014	VAMP-associated protein 33kDa, isoform A [OS=Drosophila melanogaster]	0	89.565	45	9	195	9	235	26.8	8.38	584.44	9	cell organization and biogenesis;cellular component movement;defense response;metabolic process;response to stimulus;transport	endoplasmic reticulum;membrane	protein binding	Pf00635	31349	FBgn0029687	Vap-33-1; Vap-33A; Vap33	X		Neutrophil degranulation; Sphingolipid de novo biosynthesis		7	0	1.872	65.7	34.6	2.1082e+08	1.11102e+08	2.06692e+08	1.11012e+08	High	High	1	Biotin [K3; K47; K89; K146; K148; K184; K197]; Met-loss+Acetyl [N-Term]; Met-loss [N-Term]; Acetyl [N-Term]
Medium	P19339-4	FBgn0264270	Sxl	CG43770	Isoform MS11 of Protein sex-lethal [OS=Drosophila melanogaster]	0.021	1.363	2	1	1	1	366	39.8	8.47	1.72	1	cell differentiation;metabolic process;regulation of biological process;response to stimulus	cytoplasm	protein binding;RNA binding;translation regulator activity	Pf00076, Pf13893, Pf14259	3772180	FBgn0264270	Sxl	X				0	0	1.86	95.4	51.3	260243	139936	255203	139936	High	Peak Found	1	Biotin [K360]
High	Q6NNZ3	FBgn0028956	mthl3	CG6530	GM02553p [OS=Drosophila melanogaster]	0	15.09	3	2	10	2	514	59.1	8.59	23.51	2	regulation of biological process;response to stimulus	membrane	receptor activity;signal transducer activity	Pf00002, Pf06652		FBgn0028956		2R				0	0	1.856	74.1	38	1.35924e+06	697094	1.33292e+06	697094	High	High	1	Biotin [K411]
High	Q9VNA5	FBgn0250746	Prosβ7	CG12000	Proteasome subunit beta type-4 [OS=Drosophila melanogaster]	0	6.604	7	1	2	1	268	30	6.58	5.03	1	cell organization and biogenesis;metabolic process;regulation of biological process;response to stimulus	cytoplasm;cytosol;nucleus;proteasome	catalytic activity	Pf00227	40639	FBgn0250746	Prosbeta7	3R	Proteasome	AUF1 (hnRNP D0) binds and destabilizes mRNA; Degradation of PER; Ub-specific processing proteases; Degradation of CLK; Degradation of AXIN; Degradation of DVL; SCF-beta-TrCP mediated degradation of Emi1; UCH proteinases; CDK-mediated phosphorylation and removal of Cdc6; FCERI mediated NF-kB activation; Regulation of RUNX3 expression and activity; Downstream TCR signaling; Nuclear CI is degraded; …	Proteasome Degradation	119	0	1.854	94.9	51.2	21807.2	11761.9			Not Found	High	1	Biotin [K96]
High	Q9V9M6	FBgn0032988	Tif-IA	CG3278	LD10456p [OS=Drosophila melanogaster]	0	3.174	2	1	2	1	611	70.7	6.65	3.99	1	metabolic process;regulation of biological process	nucleus	protein binding	Pf05327	35454	FBgn0032988	Tif-IA	2L		RNA Polymerase I Transcription Initiation; RNA Polymerase I Promoter Escape		5	0	1.848	176.7	95.6	48387.3	26188.3	47450.1	26188.3	Peak Found	High	1	Biotin [K7]; Met-loss+Acetyl [N-Term]
High	Q8SYG3	FBgn0058045	CG40045	CG40045	RE63412p [OS=Drosophila melanogaster]	0	3.249	5	1	3	1	168	19.4	5.29	5.89	1	metabolic process	cytoplasm	catalytic activity;nucleotide binding;protein binding	Pf00179	3355079	FBgn0058045	CG40045	3L	Protein processing in endoplasmic reticulum; Ubiquitin mediated proteolysis	Synthesis of active ubiquitin: roles of E1 and E2 enzymes		6	0	1.844	187.5	101.7	370134	200731	362965	200731	High	High	1	Biotin [K106]
High	O96639	FBgn0020304	drongo	CG3365	drongo [OS=Drosophila melanogaster]	0	4.665	2	1	1	1	530	57.2	8.29	2.16	1	regulation of biological process	membrane	enzyme regulator activity;metal ion binding	Pf01412						Cargo recognition for clathrin-mediated endocytosis		4	0	1.84	40.5	22	19996	10866.6			Not Found	Not Found	1	Biotin [K365]
High	A1ZAX1	FBgn0034258	eIF3c	CG4954	Eukaryotic translation initiation factor 3 subunit C [OS=Drosophila melanogaster]	0	3.928	1	1	2	1	910	105.6	6.06	0	1	cell organization and biogenesis;metabolic process;regulation of biological process	cytoplasm;cytosol;mitochondrion	protein binding;RNA binding	Pf01399, Pf05470	37005	FBgn0034258	eIF3-S8	2R	RNA transport	Formation of a pool of free 40S subunits; Ribosomal scanning and start codon recognition; Translation initiation complex formation; GTP hydrolysis and joining of the 60S ribosomal subunit; L13a-mediated translational silencing of Ceruloplasmin expression; Formation of the ternary complex, and subsequently, the 43S complex		12	0	1.828	187.5	102.6	275002	150402	269676	150402	High	High	1	Biotin [K678]
High	O62530	FBgn0263351	AP-2μ	CG7057	adaptor protein complex 2, mu subunit, isoform A [OS=Drosophila melanogaster]	0	5.121	3	1	3	1	437	49.8	9.48	3.86	1	transport		transporter activity	Pf00928	42642	FBgn0263351	AP-50; AP-2mu	3R	Endocytosis	Trafficking of GluR2-containing AMPA receptors; WNT5A-dependent internalization of FZD4; Cargo recognition for clathrin-mediated endocytosis; LDL clearance; Recycling pathway of L1; Formation of annular gap junctions; VLDLR internalisation and degradation		29	0	1.825	105.8	58	345515	189347	338823	189347	High	High	1	Biotin [K139]
High	A9UNA6	FBgn0040384	CG32795	CG32795	LD44075p [OS=Drosophila melanogaster]	0	4.757	6	1	3	1	247	28.8	9.77	1.69	1		membrane		Pf07851								0	0	1.823	52.6	28.8	17107.2	9383.48			Not Found	High	1	Biotin [K210]
High	Q9U5L1	FBgn0010391	SrpRα	CG2522	Signal recognition particle receptor subunit alpha homolog [OS=Drosophila melanogaster]	0	18.947	8	4	9	4	614	67.8	6.83	12.53	4	cell organization and biogenesis;regulation of biological process;transport	endoplasmic reticulum;membrane	catalytic activity;nucleotide binding;RNA binding	Pf00448, Pf02881, Pf04086	47251	FBgn0010391	Gtp-bp	X	Protein export			1	0	1.822	79.5	16.3	560104	114976	526137	76940.2	High	High	1	Biotin [K157; K229; K302; K308]
High	M9PDN3	FBgn0035241	CG12105	CG12105	Uncharacterized protein, isoform B [OS=Drosophila melanogaster]	0	14.063	3	3	6	3	1154	127.9	5.59	3.78	3					38190	FBgn0035241	CG12105	3L				0	0	1.822	187.3	104.1	549716	305572	539069	305572	High	High	1	Biotin [K193; K301; K513]
High	A0A0H4CMP0				FDY [OS=Drosophila melanogaster]	0	4.936	5	2	2	2	402	44.4	9.33	2.03	2				Pf04774						Platelet degranulation		4	0	1.812	178.7	98.6	45287	24988.4	44409.8	24988.4	High	Peak Found	1	Biotin [K78; K258]
High	Q1EBZ4	FBgn0259680			IP14104p [OS=Drosophila melanogaster]	0	12.049	4	3	18	3	801	89.6	9.19	23.23	3						FBgn0259680		X				0	0	1.812	164.8	107.5	7.97438e+06	5.20349e+06	7.81992e+06	5.20349e+06	High	High	1	Biotin [K36; K580; K620]
High	A1ZB83	FBgn0034345	CG5174	CG5174	CG5174, isoform B [OS=Drosophila melanogaster]	0	45.564	18	6	28	1	355	39.3	5	68.24	6				Pf04201	37117	FBgn0034345	CG5174	2R				0	6	1.797	119.1	111.4	6.60972e+06	6.18132e+06	6.4817e+06	6.14603e+06	High	High	1	Biotin [K211; K242; K275; K280; K295; K300]
High	A0A0B4K725	FBgn0043884	mask	CG33106	multiple ankyrin repeats single KH domain, isoform C [OS=Drosophila melanogaster]	0	49.153	4	10	22	1	4010	424	5.67	47.37	10	cell differentiation;cell organization and biogenesis;regulation of biological process;response to stimulus	cytoplasm;cytosol	protein binding;RNA binding	Pf00013, Pf00023, Pf11498, Pf12796, Pf13014, Pf13606, Pf13637, Pf13857	50070	FBgn0043884	mask	3R				0	7	1.786	122.4	41.8	2.00325e+06	683143	1.92332e+06	614551	High	Peak Found	1	Biotin [K344; K527; K547; K557; K1566; K1938; K2693; K2972; K3201; K3279]
High	Q9VB59	FBgn0039500	CG5984	CG5984	CG5984 [OS=Drosophila melanogaster]	0.001	2.913	3	1	1	1	271	28.9	6.79	0	1			protein binding	Pf00630	43281	FBgn0039500	CG5984	3R				0	0	1.778	163.2	91.8	79056.8	44455.5	77525.6	44455.5	High	Peak Found	1	Acetyl [N-Term]; Biotin [K3]
High	Q8SWV3	FBgn0033349	CG8243	CG8243	RE02759p [OS=Drosophila melanogaster]	0	3.469	2	1	6	1	517	55	8.69	3.41	1	regulation of biological process		enzyme regulator activity;metal ion binding	Pf01412								0	0	1.777	99.1	101.2	416659	425649	408589	425649	High	High	1	Biotin [K315]
High	F3YDD4	FBgn0030670	Pis	CG9245	FI14745p [OS=Drosophila melanogaster]	0.007	2.174	5	1	1	1	156	18	8.34	2.09	1		membrane				FBgn0030670		X		Synthesis of PI		5	0	1.762	37.7	21.4	16252.4	9223.59	15937.6	9223.59	Peak Found	Peak Found	1	Biotin [K153]
High	Q8MLQ5	FBgn0261794	kcc	CG5594	kazachoc, isoform D [OS=Drosophila melanogaster]	0	5.042	2	2	4	2	1074	119.2	6.68	0	2	cell communication;response to stimulus;transport	membrane	transporter activity	Pf00324, Pf13520	37800	FBgn0261794	kcc	2R		Cation-coupled Chloride cotransporters		4	0	1.754	127.4	68.5	480317	258096	471013	258096	High	High	1	Biotin [K917; K921]
High	A0A0B4KH51	FBgn0020510	Abi	CG9749	abelson interacting protein, isoform C [OS=Drosophila melanogaster]	0	36.555	10	3	16	3	472	51.8	6.93	48.08	3	cell growth;cell organization and biogenesis;cellular component movement;regulation of biological process;transport	cytoplasm	protein binding	Pf00018, Pf07653, Pf07815, Pf14604	41718	FBgn0020510	Abi	3R		RHO GTPases Activate WASPs and WAVEs; VEGFA-VEGFR2 Pathway; Regulation of actin dynamics for phagocytic cup formation		11	0	1.751	85.9	86	2.08149e+06	2.08351e+06	2.04118e+06	2.06092e+06	High	High	1	Biotin [K151; K218; K228]
High	Q8IMP2	FBgn0051064	CG31064	CG31064	LD28220p [OS=Drosophila melanogaster]	0	4.48	2	1	2	1	729	81.1	6.28	5.57	1	transport		metal ion binding;protein binding	Pf01363, Pf02759	43277	FBgn0051064	CG31064	3R		Synthesis of PIPs at the plasma membrane		5	0	1.744	183.3	105.1	168197	96436.2	164939	96436.2	Peak Found	High	1	Biotin [K526]
High	C0MM50	FBgn0030768	Nemp	CG9723	CG9723-PA [OS=Drosophila melanogaster]	0	3.169	2	1	2	1	395	44.8	8.62	3.73	1	metabolic process	membrane	catalytic activity	Pf04140, Pf10225								0	0	1.743	52.2	29.9	171441	98378.2	168121	98378.2	High	Peak Found	1	Biotin [K356]
High	A0A0B4LIF3	FBgn0038872	Nelf-A	CG5874	negative elongation factor A, isoform C [OS=Drosophila melanogaster]	0	6.769	1	2	3	2	1250	134.7	9.91	3.71	2	metabolic process;regulation of biological process	nucleus	RNA binding		42520	FBgn0038872	Nelf-A	3R				0	0	1.743	169.4	101.5	151398	90732.7	145478	89062.6	High	High	1	Biotin [K915; K922]
High	Q7JYQ4	FBgn0034527	CG9945	CG9945	AT18160p [OS=Drosophila melanogaster]	0.001	3.07	2	1	2	1	511	58.6	9.28	4.34	1			protein binding	Pf00400	37329	FBgn0034527	CG9945	2R		Neddylation		3	0	1.726	139.7	80.9	375162	217352	367895	217352	High	High	1	Biotin [K61]
High	A2RVI6	FBgn0035879	GAPcenA	CG7112	IP18248p [OS=Drosophila melanogaster]	0	8.633	4	1	5	1	483	54.9	7.84	13.78	1	metabolic process;regulation of biological process		enzyme regulator activity;protein binding	Pf00566, Pf03938, Pf04111, Pf04156, Pf07946, Pf10669, Pf11600, Pf14943, Pf15558		FBgn0035879		3L		TBC/RABGAPs		4	0	1.726	148.1	85.8	269003	155812	263793	155812	High	High	1	Biotin [K380]
High	Q9VSU7	FBgn0035965	Use1	CG14181	Vesicle transport protein USE1 [OS=Drosophila melanogaster]	0	11.272	14	3	3	3	250	28.3	9.44	4.9	3	cell organization and biogenesis;transport	endoplasmic reticulum;membrane	protein binding	Pf09753	39051	FBgn0035965	Use1	3L	SNARE interactions in vesicular transport	COPI-dependent Golgi-to-ER retrograde traffic		6	0	1.721	21	10.4	63753.7	31632.2	48203.2		Peak Found	Not Found	1	Biotin [K106; K113; K174]
High	M9PIK8	FBgn0025702	Srpk79D	CG11489	Serine-arginine protein kinase at 79D, isoform M [OS=Drosophila melanogaster]	0	26.692	4	3	37	3	950	104.9	5.47	78.83	3	cell communication;cell organization and biogenesis;defense response;metabolic process;regulation of biological process;response to stimulus	cytoplasm;nucleus	catalytic activity;nucleotide binding	Pf00069, Pf07714	40461	FBgn0025702	srpk79D	3L				0	0	1.72	64.4	12.2	3.75847e+06	714090	3.64834e+06	689664	High	High	1	Biotin [K217; K227; K443; K457]
High	Q9GYU8	FBgn0026207	mbo	CG6819	Nuclear pore complex protein Nup88 [OS=Drosophila melanogaster]	0	3.319	1	1	3	1	702	78.6	5.91	3.39	1	regulation of biological process;response to stimulus;transport	chromosome;membrane;nucleus	protein binding;transporter activity	Pf10168	41562	FBgn0026207	mbo	3R	RNA transport	snRNP Assembly; Transcriptional regulation by small RNAs; Transport of Mature mRNA derived from an Intron-Containing Transcript; Nuclear Pore Complex (NPC) Disassembly; SUMOylation of chromatin organization proteins; Regulation of HSF1-mediated heat shock response; SUMOylation of DNA replication proteins		26	0	1.71	145.9	85.3	275821	161253	270478	161253	High	High	1	Biotin [K230]
High	Q9VTX1	FBgn0052104	CG32104	CG32104	FI19811p1 [OS=Drosophila melanogaster]	0	3.792	2	2	2	2	1215	137.4	6.65	0	2	metabolic process	cytoplasm;nucleus		Pf08620, Pf08621	39413	FBgn0052104	CG32104	3L				0	0	1.706	32.8	246.1	2.25436e+06	1.69087e+07	2.2107e+06	16894326	High	Peak Found	1	Biotin [K163; K577]
High	Q9VS38	FBgn0035754	MED4	CG8609	mediator of RNA polymerase II transcription subunit 4 [OS=Drosophila melanogaster]	0	3.123	3	1	3	1	258	28.3	5.11	0	1	cell organization and biogenesis;metabolic process;regulation of biological process;response to stimulus	nucleus	protein binding	Pf10018	38799	FBgn0035754	MED4	3L		Generic Transcription Pathway		3	0	1.705	94.2	55.3	187619	110068	183985	110068	High	High	1	Biotin [K75]
High	A1Z8N1-1	FBgn0050035	Tret1-1	CG30035	Facilitated trehalose transporter Tret1-1 [OS=Drosophila melanogaster]	0	14.517	5	5	9	5	857	95.1	8.31	13.61	5	transport	membrane	transporter activity	Pf00083, Pf07690	36248	FBgn0050035	Tret1-1	2R		Cellular hexose transport; Cargo recognition for clathrin-mediated endocytosis		7	0	1.696	83	45	562449	304756	507258	272316	High	High	1	Biotin [K200; K207; K211; K229; K309]
High	M9PBJ2	FBgn0002121	l(2)gl	CG2671	lethal (2) giant larvae, isoform K [OS=Drosophila melanogaster]	0.007	2.235	1	1	1	1	1093	119.7	6.11	1.6	1	cell division;cell organization and biogenesis;cell proliferation;regulation of biological process;response to stimulus;transport	cytoplasm;cytoskeleton;cytosol;membrane	enzyme regulator activity;protein binding	Pf08366	33156	FBgn0002121	l(2)gl	2L				0	0	1.69	115.9	68.6	12886.5	7626.3	12636.9	7626.3	High	Peak Found	1	Biotin [K8]
High	Q9Y0Y2	FBgn0027493	AdSS	CG17273	adenylosuccinate synthetase [OS=Drosophila melanogaster]	0	14.557	7	3	7	3	447	48.9	6.84	10.79	3	metabolic process	cytoplasm	catalytic activity;metal ion binding;nucleotide binding	Pf00709	42466		CG17273; AdSS	3R	Metabolic pathways; Alanine, aspartate and glutamate metabolism; Purine metabolism	Purine ribonucleoside monophosphate biosynthesis		7	0	1.69	132.9	120.5	1.06857e+06	969424	1.04788e+06	959583	High	High	1	Biotin [K112; K148; K155]
High	Q9VJ06	FBgn0032750	CG10495	CG10495	LD05576p [OS=Drosophila melanogaster]	0	4.466	3	1	3	1	396	44.1	5.95	7.9	1	metabolic process		catalytic activity;nucleotide binding	Pf01207	35179	FBgn0032750	CG10495	2L				0	0	1.675	155.7	93	575077	343260	563938	343260	High	High	1	Biotin [K368]
High	Q8MS42	FBgn0265003	koi	CG44154	RE12054p [OS=Drosophila melanogaster]	0	34.73	20	6	9	6	441	50.4	9.69	18.73	6	metabolic process;response to stimulus	membrane				FBgn0265003		2R				0	0	1.674	19.4	10.1	106061	55133.6	77348.8		Peak Found	High	1	Biotin [K45; K106; K168; K196; K226]
High	O46052	FBgn0023540	CG3630	CG3630	CG3630, isoform A [OS=Drosophila melanogaster]	0	14.888	12	3	4	3	371	39.4	5.05	9.55	3	regulation of biological process	cytoskeleton	protein binding	Pf14705	31189	FBgn0023540	CG3630	X				0	0	1.673	135.5	94.4	473403	329762	453257	309128	High	High	1	Biotin [K22; K34; K214]
High	Q7PLL6	FBgn0287182	l(3)80Fj	CG17514	Uncharacterized protein, isoform A [OS=Drosophila melanogaster]	0	11.555	1	2	5	2	2630	293.7	7.03	9.94	2	regulation of biological process;response to stimulus		enzyme regulator activity;protein binding	Pf12074, Pf13513, Pf13646	3355040	FBgn0039959	CG17514	3L				0	0	1.669	183.9	110.5	553977	332972	543247	332972	High	High	1	Biotin [K779; K784]
High	Q9VWD0	FBgn0052528	parvin	CG32528	GH23568p [OS=Drosophila melanogaster]	0	10.798	16	4	7	4	367	41.8	6.6	9.15	4	cell organization and biogenesis		protein binding	Pf00307	32990	FBgn0052528	CG32528; parvin	X		Regulation of cytoskeletal remodeling and cell spreading by IPP complex components		4	0	1.664	134.8	93.3	326472	225945	320149	225945	High	High	1	Biotin [K8; K28; K43; K215]; Met-loss+Acetyl [N-Term]
High	Q9V3C7	FBgn0028429	I-2	CG10574	inhibitor-2 [OS=Drosophila melanogaster]	0.007	2.323	5	1	2	1	205	23	4.96	0	1	regulation of biological process		enzyme regulator activity;protein binding	Pf04979	39156	FBgn0028429	I-2	3L				0	0	1.663	185.9	111.8	148772	89462.1	145891	89462.1	High	High	1	Biotin [K23]
High	M9PD08	FBgn0020443	eRF3	CG6382	Ef1alpha-like factor, isoform C [OS=Drosophila melanogaster]	0	4.347	2	2	4	2	495	55.3	7.2	8.58	2	cell organization and biogenesis	cytosol	catalytic activity;nucleotide binding;RNA binding	Pf00009, Pf03143, Pf03144	34658	FBgn0020443	Elf	2L		Eukaryotic Translation Termination; Nonsense Mediated Decay (NMD) enhanced by the Exon Junction Complex (EJC); Nonsense Mediated Decay (NMD) independent of the Exon Junction Complex (EJC)		7	0	1.648	180.6	95.2	1.19026e+06	627652	1.16721e+06	627652	High	High	1	Biotin [K135]
High	M9PCH3	FBgn0027515	CG7115	CG7115	CG7115, isoform D [OS=Drosophila melanogaster]	0	61.282	18	8	18	8	471	51.8	9.26	36.45	8	metabolic process	cytoplasm;nucleus	catalytic activity;metal ion binding	Pf00481	34069	FBgn0027515	CG7115	2L		Sphingolipid de novo biosynthesis		4	0	1.624	7.2	3.2	318377	139760	245869	47417.2	High	Peak Found	1	Biotin [K166; K180; K245; K442; K449; K453; K469]
High	Q9VAE7	FBgn0051038	CG31038	CG31038	Uncharacterized protein, isoform A [OS=Drosophila melanogaster]	0	42.95	14	10	18	2	730	77.9	6.52	26.85	10					43535	FBgn0051038	CG31038	3R				0	7	1.614	84.4	40.7	1.34881e+06	650806	1.28259e+06	564623	High	Not Found	1	Biotin [K65; K227; K542; K561; K565; K669; K676; K683; K694]
High	Q8IQG9	FBgn0022709	Ak1	CG17146	adenylate kinase 1, isoform B [OS=Drosophila melanogaster]	0	7.428	8	2	6	2	229	25.3	7.65	11.03	2	metabolic process	cytoplasm;nucleus	catalytic activity;nucleotide binding	Pf00406, Pf13207, Pf13671	39396	FBgn0022709	Adk1	3L		Interconversion of nucleotide di- and triphosphates		3	0	1.605	140.5	79.4	711112	401532	697339	401532	High	High	1	Biotin [K77; K163]
High	Q8SZ89	FBgn0031309	Tfb4	CG5041	RE13149p [OS=Drosophila melanogaster]	0	6.318	3	1	5	1	299	33.3	8.63	6	1	cell organization and biogenesis;metabolic process;regulation of biological process;response to stimulus	nucleus	catalytic activity	Pf03850						RNA Pol II CTD phosphorylation and interaction with CE; Dual Incision in GG-NER; mRNA Capping; Formation of TC-NER Pre-Incision Complex; Gap-filling DNA repair synthesis and ligation in TC-NER; RNA Polymerase II Transcription Initiation; Dual incision in TC-NER; Formation of the Early Elongation Complex; RNA Polymerase I Promoter Escape; RNA Polymerase I Chain Elongation; Formation of Incision Co…		28	0	1.596	164.4	103	569988	357027	558948	357027	High	High	1	Biotin [K230]
High	Q9VCK0	FBgn0040227	eIF3d1	CG10161	Eukaryotic translation initiation factor 3 subunit D-1 [OS=Drosophila melanogaster]	0	3.32	2	1	3	1	560	63.8	7.02	0	1	metabolic process;regulation of biological process	cytoplasm;cytosol;nucleus	protein binding;RNA binding	Pf05091	42789	FBgn0040227	eIF-3p66	3R	RNA transport	Formation of a pool of free 40S subunits; Ribosomal scanning and start codon recognition; Translation initiation complex formation; GTP hydrolysis and joining of the 60S ribosomal subunit; L13a-mediated translational silencing of Ceruloplasmin expression; Formation of the ternary complex, and subsequently, the 43S complex	Translation Factors	13	0	1.595	155	97.2	248550	155801	243736	155801	High	High	1	Biotin [K45]
High	Q9VXR5	FBgn0030672	CG9281	CG9281	CG9281, isoform B [OS=Drosophila melanogaster]	0	32.054	9	5	16	5	611	69.5	7.53	22.38	5			catalytic activity;nucleotide binding	Pf00005, Pf12846, Pf12848, Pf13304, Pf13476	32508	FBgn0030672	CG9281	X				0	0	1.595	169.2	99.5	2.5149e+06	1.4789e+06	2.44996e+06	1.45264e+06	High	High	1	Biotin [K28; K329; K341; K349; K351; K355]
High	A8JR46	FBgn0261984	Ire1	CG4583	Inositol-requiring enzyme-1 [OS=Drosophila melanogaster]	0.001	2.944	1	1	1	1	1074	120.1	6.52	1.78	1	cell differentiation;cell organization and biogenesis;metabolic process;regulation of biological process;response to stimulus		catalytic activity;nucleotide binding	Pf00069, Pf06479, Pf07714	42358	FBgn0261984	Ire1	3R	Protein processing in endoplasmic reticulum			1	0	1.594	86.1	54	32788.9	20572	32153.9		Peak Found	Not Found	1	Biotin [K1037]
High	P32870	FBgn0003301	rut	CG9533	Ca(2+)/calmodulin-responsive adenylate cyclase [OS=Drosophila melanogaster]	0	17.336	3	5	7	5	2248	248.7	6.81	14.55	5	cell communication;cell growth;cell organization and biogenesis;metabolic process;regulation of biological process;response to stimulus	membrane	catalytic activity;metal ion binding;nucleotide binding;protein binding	Pf00211, Pf06327	32406	FBgn0003301	rut	X	Purine metabolism; Longevity regulating pathway - multiple species	G alpha (z) signalling events; CREB phosphorylation through the activation of Adenylate Cyclase; Vasopressin regulates renal water homeostasis via Aquaporins; Adenylate cyclase inhibitory pathway; G alpha (s) signalling events; PKA activation in glucagon signalling; PKA activation; Adenylate cyclase activating pathway		36	0	1.592	69.9	30.5	107582	47002.4	77379		High	Not Found	1	Biotin [K634; K1181; K1253; K1557; K2006]
High	Q9VTW2	FBgn0036273	INPP5E	CG10426	inositol polyphosphate 5-phosphatase E, isoform A [OS=Drosophila melanogaster]	0	25.407	9	4	7	4	747	82.5	9.5	15.49	4	metabolic process	cytoplasm;membrane	catalytic activity	Pf03372	39404	FBgn0036273	CG10426; INPP5E	3L	Inositol phosphate metabolism; Metabolic pathways; Phosphatidylinositol signaling system	ARL13B-mediated ciliary trafficking of INPP5E; Synthesis of PIPs at the Golgi membrane		12	0	1.587	59.4	57.1	578531	556997	563468	527419	High	Peak Found	1	Biotin [K24; K95; K273; K576]
High	Q95SB2	FBgn0022344	CG10340	CG10340	GM04207p [OS=Drosophila melanogaster]	0	5.401	7	2	5	2	254	29.3	5.83	3.54	2	cell organization and biogenesis	mitochondrion		Pf06644								0	0	1.581	163.8	77.1	613041	288480	601167	288480	High	High	1	Biotin [K27; K67]
High	E1JIZ5	FBgn0029155	Men-b	CG5889	malic enzyme [OS=Drosophila melanogaster]	0	24.063	9	5	9	5	621	69.1	6.83	12.35	5	metabolic process;regulation of biological process	mitochondrion	catalytic activity;metal ion binding;nucleotide binding	Pf00390, Pf03949	43936	FBgn0029155	Men-b	3R	Pyruvate metabolism; Carbon metabolism; Metabolic pathways			3	0	1.571	229	57.5	1.37512e+06	345146	1.32496e+06	339486	High	High	1	Biotin [K64; K109; K380; K383; K391]
High	M9MS45	FBgn0037135	CG7414	CG7414	Eukaryotic translation initiation factor 2A [OS=Drosophila melanogaster]	0.009	1.958	1	1	1	1	555	61.3	9.03	0	1	metabolic process;regulation of biological process	cytoplasm	protein binding;RNA binding	Pf08662	40431	FBgn0037135	CG7414	3L				0	0	1.569	155.6	99.2	51396.1	32763.3	50400.7	32763.3	High	Peak Found	1	Biotin [K474]
High	P49071	FBgn0013987	MAPk-Ak2	CG3086	MAP kinase-activated protein kinase 2 [OS=Drosophila melanogaster]	0	3.749	3	1	2	1	359	41.4	7.33	3.95	1	cell organization and biogenesis;metabolic process;regulation of biological process;response to stimulus	cytoplasm;nucleus	catalytic activity;enzyme regulator activity;nucleotide binding;protein binding;receptor activity;signal transducer activity	Pf00069, Pf07714, Pf14531	44573	FBgn0013987	MAPk-Ak2	X		p38MAPK events; VEGFA-VEGFR2 Pathway; CREB phosphorylation; Oxidative Stress Induced Senescence; activated TAK1 mediates p38 MAPK activation; Activated TLR4 signalling; Butyrate Response Factor 1 (BRF1) binds and destabilizes mRNA; Regulation of HSF1-mediated heat shock response		45	0	1.566	128	81.8	436233	278596	427784	278596	High	High	1	Biotin [K333]
High	Q8SZS6	FBgn0039335	Vps33B	CG5127	LD23683p [OS=Drosophila melanogaster]	0	4.624	2	1	2	1	561	62.2	7.66	5.45	1	cell organization and biogenesis;regulation of biological process;response to stimulus;transport		protein binding	Pf00995		FBgn0039335		3R				0	0	1.564	165.9	106.1	114688	73315.2	112467	73315.2	High	High	1	Biotin [K391]
Medium	Q8MR16	FBgn0032149	CG4036	CG4036	LD42289p [OS=Drosophila melanogaster]	0.019	1.44	3	1	1	1	310	35.8	5.48	1.93	1	metabolic process		catalytic activity			FBgn0032149		2L				0	0	1.55	174.8	112.8	138632	89435.5	135947	89435.5	High	Peak Found	1	Biotin [K302]
High	Q9VYQ8	FBgn0030366	Usp7	CG1490	Ubiquitin carboxyl-terminal hydrolase 7 [OS=Drosophila melanogaster]	0	6.981	2	2	4	2	1129	130.4	6.04	9.65	2	cell organization and biogenesis;metabolic process;regulation of biological process	chromosome;nucleus	catalytic activity;protein binding	Pf00443, Pf00917, Pf12436, Pf13423, Pf14533	32169	FBgn0030366	Usp7	X	FoxO signaling pathway	Dual incision in TC-NER; Regulation of PTEN localization; Ub-specific processing proteases; Synthesis of active ubiquitin: roles of E1 and E2 enzymes; Formation of TC-NER Pre-Incision Complex; Gap-filling DNA repair synthesis and ligation in TC-NER		18	0	1.548	148.5	95.9	824619	532639	808648	532639	High	High	1	Biotin [K891; K1123]
High	P07487	FBgn0001092	Gapdh2	CG8893	glyceraldehyde-3-phosphate dehydrogenase 2 [OS=Drosophila melanogaster]	0	62.732	29	11	51	1	332	35.3	8.44	101.78	11	metabolic process	cytoplasm	catalytic activity;nucleotide binding	Pf00044, Pf02800	32545	FBgn0001092	Gapdh2	X	Metabolic pathways; Carbon metabolism; Biosynthesis of amino acids; Glycolysis / Gluconeogenesis	Gluconeogenesis; Glycolysis		9	0	1.544	156.5	101.4	6.69172e+06	4.33471e+06	6562106	4.33471e+06	High	Peak Found	1	Biotin [K3; K110; K191; K216; K224; K248; K303]; Met-loss+Acetyl [N-Term]
High	Q9W3M7	FBgn0029979	mahe	CG10777	LD32873p [OS=Drosophila melanogaster]	0	3.186	1	1	4	1	945	100.4	9.14	7.95	1	metabolic process;regulation of biological process	cytoplasm	catalytic activity;nucleotide binding	Pf00270, Pf00271	31707	FBgn0029979	CG10777; mahe	X	Spliceosome	mRNA Splicing - Major Pathway		5	0	1.536	58.3	37.9	365889	238199	358802	238199	High	High	1	Biotin [K132]
High	Q9VUX2	FBgn0263601	mib1	CG5841	E3 ubiquitin-protein ligase mind-bomb [OS=Drosophila melanogaster]	0	4.977	1	1	3	1	1226	129.8	6.83	2.29	1	cell communication;metabolic process;regulation of biological process;response to stimulus;transport	cytoplasm;cytosol	catalytic activity;metal ion binding;protein binding	Pf00023, Pf00569, Pf06701, Pf12796, Pf13606, Pf13637, Pf13857, Pf13920, Pf13923	39750	FBgn0263601	mib1	3L				0	0	1.533	161.5	105.3	22562.2	14715.3	22125.2	14715.3	High	High	1	Biotin [K830]
Medium	Q9W1J3	FBgn0034908	CG5543	CG5543	gastrulation defective protein 1 homolog [OS=Drosophila melanogaster]	0.017	1.541	1	1	1	1	655	73.6	7.01	0	1			protein binding	Pf00400	37768	FBgn0034908	CG5543	2R				0	0	1.525	167.6	109.9	151360	99274.2	148428	99274.2	High	Peak Found	1	Biotin [K596]
High	A0A0B4K6T1	FBgn0020279	lig	CG8715	lingerer, isoform I [OS=Drosophila melanogaster]	0	50.021	8	6	31	1	1300	130.6	7.01	79.89	6	regulation of biological process;response to stimulus	cytoplasm;nucleus	protein binding	Pf12478	35771	FBgn0020279	lig	2R				0	0	1.521	103.5	68	3.10022e+06	2.03874e+06	3.04018e+06	2.03874e+06	High	High	1	Biotin [K88; K1184; K1207; K1214; K1284; K1288]
High	P41375	FBgn0004926	eIF2β	CG4153	Eukaryotic translation initiation factor 2 subunit 2 [OS=Drosophila melanogaster]	0	7.622	7	2	3	2	312	35.2	5.77	5.15	2	cell organization and biogenesis;metabolic process;response to stimulus	cytosol	metal ion binding;RNA binding	Pf01873	39433	FBgn0004926	eIF-2beta	3L	RNA transport	Recycling of eIF2:GDP; ABC-family proteins mediated transport; Ribosomal scanning and start codon recognition; Translation initiation complex formation; L13a-mediated translational silencing of Ceruloplasmin expression; GTP hydrolysis and joining of the 60S ribosomal subunit; Formation of the ternary complex, and subsequently, the 43S complex	Translation Factors	15	0	1.518	178.2	114.1	560580	358991	549723	358991	High	High	1	Biotin [K195; K303]
High	Q9VN25-1	FBgn0037249	eIF3a	CG9805	Eukaryotic translation initiation factor 3 subunit A [OS=Drosophila melanogaster]	0	8.632	3	3	5	3	1140	133.8	9.01	7.01	3	cell organization and biogenesis;metabolic process;regulation of biological process	cytoplasm;cytosol	protein binding;RNA binding	Pf01399, Pf05262	40563	FBgn0037249	eIF3-S10	3R	RNA transport	Formation of a pool of free 40S subunits; Ribosomal scanning and start codon recognition; Translation initiation complex formation; GTP hydrolysis and joining of the 60S ribosomal subunit; L13a-mediated translational silencing of Ceruloplasmin expression; Formation of the ternary complex, and subsequently, the 43S complex	Translation Factors	13	0	1.506	155.2	103.8	2.30456e+06	1.54206e+06	2.25512e+06	1.53605e+06	High	High	1	Biotin [K613; K666; K1138]
High	Q9W4H9	FBgn0262699	fzr	CG3000	GH07620p [OS=Drosophila melanogaster]	0	9.877	5	2	5	2	478	53.5	8.98	8.83	2	cell differentiation;cellular component movement;metabolic process;regulation of biological process	cytoplasm	catalytic activity;enzyme regulator activity;protein binding	Pf00400	45922	FBgn0262699	rap	X	Ubiquitin mediated proteolysis	APC/C:Cdh1 mediated degradation of Cdc20 and other APC/C:Cdh1 targeted proteins in late mitosis/early G1; Orc1 removal from chromatin; Conversion from APC/C:Cdc20 to APC/C:Cdh1 in late anaphase; Autodegradation of Cdh1 by Cdh1:APC/C; SCF-beta-TrCP mediated degradation of Emi1; Removal of licensing factors from origins; Regulation of DNA replication; Senescence-Associated Secretory Phenotype (SASP…		22	0	1.505	24.3	21.6	25953.9	23061.6			High	Not Found	1	Biotin [K12; K468]
High	O17312	FBgn0023174	Prosβ2	CG3329	Proteasome subunit beta type [OS=Drosophila melanogaster]	0	12.004	5	1	6	1	272	29.9	8.48	10.72	1	metabolic process;response to stimulus	cytoplasm;nucleus;proteasome	catalytic activity	Pf00227, Pf12465						AUF1 (hnRNP D0) binds and destabilizes mRNA; Ub-specific processing proteases; Degradation of AXIN; Degradation of DVL; SCF-beta-TrCP mediated degradation of Emi1; UCH proteinases; CDK-mediated phosphorylation and removal of Cdc6; FCERI mediated NF-kB activation; Regulation of RUNX3 expression and activity; Downstream TCR signaling; SCF(Skp2)-mediated degradation of p27/p21; APC/C:Cdh1 mediated d…		102	0	1.502	157.9	105.1	2.84592e+06	1.89449e+06	2.7908e+06	1.89449e+06	High	High	1	Biotin [K244]
High	Q7KML2	FBgn0027572	ACOX1	CG5009	Probable peroxisomal acyl-coenzyme A oxidase 1 [OS=Drosophila melanogaster]	0	10.742	2	1	6	1	669	74.2	6.9	5.07	1	metabolic process		catalytic activity;nucleotide binding	Pf01756, Pf02770, Pf14749	37028	FBgn0027572	CG5009	2R	Peroxisome; Metabolic pathways; Fatty acid degradation; Fatty acid metabolism; Biosynthesis of unsaturated fatty acids; alpha-Linolenic acid metabolism	alpha-linolenic acid (ALA) metabolism; Beta-oxidation of very long chain fatty acids		13	0	1.5	140.1	90.3	4.17514e+06	2.69247e+06	4.09427e+06	2.69247e+06	High	High	1	Biotin [K246]
High	Q24492	FBgn0010173	RpA-70	CG9633	Replication protein A 70 kDa DNA-binding subunit [OS=Drosophila melanogaster]	0	4.576	2	1	2	1	603	66.6	6.76	2.12	1	cell organization and biogenesis;metabolic process;regulation of biological process;response to stimulus	nucleus	DNA binding;metal ion binding	Pf01336, Pf04057, Pf08646	40972	FBgn0010173	RpA-70	3R	Mismatch repair; DNA replication; Homologous recombination; Nucleotide excision repair; Fanconi anemia pathway	PCNA-Dependent Long Patch Base Excision Repair; Dual Incision in GG-NER; Translesion synthesis by REV1; Recognition of DNA damage by PCNA-containing replication complex; SUMOylation of DNA damage response and repair proteins; Gap-filling DNA repair synthesis and ligation in TC-NER; M/G1 Transition; Dual incision in TC-NER; Termination of translesion DNA synthesis; Formation of Incision Complex in…	DNA Replication	49	0	1.498	174.5	116.5	416900	278381	408826	278381	High	High	1	Biotin [K89]
High	P11996	FBgn0002563	Lsp1β	CG4178	Larval serum protein 1 beta chain [OS=Drosophila melanogaster]	0	12.101	3	3	5	3	789	95.8	5.64	11.67	3	cell communication	extracellular		Pf00372, Pf03722, Pf03723	33274	FBgn0002563	Lsp1beta	2L				0	0	1.492	31.7	30	24346.5	23028.3			High	High	1
High	Q9V9X4	FBgn0039849	CG11334	CG11334	methylthioribose-1-phosphate isomerase [OS=Drosophila melanogaster]	0	4.699	4	1	4	1	364	39.1	7.01	3.56	1	metabolic process	cytoplasm;nucleus	catalytic activity	Pf01008	43713	FBgn0039849	CG11334	3R	Metabolic pathways; Cysteine and methionine metabolism	Methionine salvage pathway		7	0	1.473	150	101.8	481009	326446	471693	326446	High	High	1	Biotin [K159]
High	Q8IQZ6	FBgn0261570	raskol	CG42684	Uncharacterized protein, isoform D [OS=Drosophila melanogaster]	0	24.444	5	7	15	7	1583	173.2	8.75	16.45	7	regulation of biological process;response to stimulus		enzyme regulator activity;protein binding	Pf00168, Pf00169, Pf00616, Pf12004	32754	FBgn0261570	CG42684	X				0	0	1.472	74	37.3	1.2995e+06	654514	1.26575e+06	589055	High	High	1	Biotin [K135; K137; K195; K196; K1068; K1187; K1321]
High	M9PF59	FBgn0264090	CG43759	CG43759	Uncharacterized protein, isoform B [OS=Drosophila melanogaster]	0	3.663	2	1	1	1	900	94.4	7.62	2.07	1	response to stimulus				32889	FBgn0264090	CG32541; CG43759	X				0	0	1.47	117.9	80.2	16580	11280.3			Not Found	Not Found	1	Biotin [K356]
High	Q9VZ23	FBgn0020255	Ran	CG1404	GTP-binding nuclear protein RAN [OS=Drosophila melanogaster]	0	12.941	13	2	6	2	216	24.7	7.81	14.51	2	cell communication;cell division;cell organization and biogenesis;regulation of biological process;response to stimulus;transport	cytoplasm;cytoskeleton;nucleus	catalytic activity;nucleotide binding;protein binding	Pf00025, Pf00071, Pf08477	44072	FBgn0020255	ran	X	Ribosome biogenesis in eukaryotes; RNA transport	Regulation of cholesterol biosynthesis by SREBP (SREBF); Transcriptional regulation by small RNAs		9	0	1.468	168.2	104.8	104793	65291.6	84284.1	50371.5	High	High	1	Biotin [K71; K191]
High	Q24179	FBgn0264978	Slh	CG3539	Protein sly1 homolog [OS=Drosophila melanogaster]	0	21.759	14	5	8	5	639	72.3	6.19	20.24	5	cell organization and biogenesis;regulation of biological process;response to stimulus;transport	cytoplasm;membrane	protein binding	Pf00995	33434	FBgn0264978	Slh	2L		COPII (Coat Protein 2) Mediated Vesicle Transport		8	0	1.466	58.6	63.2	647647	698492	578087	656434	High	Peak Found	1	Biotin [K24; K343; K501; K508; K561]
High	Q8INK9-6	FBgn0267376	SelR	CG6584	Isoform G of Methionine-R-sulfoxide reductase B1 [OS=Drosophila melanogaster]	0	3.755	10	1	1	1	157	17.6	8.69	2.52	1	cell organization and biogenesis;cellular component movement;metabolic process;response to stimulus	cytosol	catalytic activity;metal ion binding	Pf01641	41309	FBgn0267376	SelR	3R				0	0	1.465	132.7	90.6	18167.3	12403.2	17815.4	12403.2	High	Peak Found	1	Biotin [K97]
High	Q9V3P3	FBgn0029133	REG	CG1591	LD45860p [OS=Drosophila melanogaster]	0	6.565	6	1	6	1	245	28.1	6.05	12.34	1	metabolic process;regulation of biological process	cytoplasm;nucleus;proteasome;spliceosomal complex	enzyme regulator activity	Pf02251, Pf02252	32274	FBgn0029133	REG	X	Proteasome	AUF1 (hnRNP D0) binds and destabilizes mRNA; Ub-specific processing proteases; Degradation of AXIN; Degradation of DVL; SCF-beta-TrCP mediated degradation of Emi1; UCH proteinases; CDK-mediated phosphorylation and removal of Cdc6; FCERI mediated NF-kB activation; Regulation of RUNX3 expression and activity; Downstream TCR signaling; SCF(Skp2)-mediated degradation of p27/p21; APC/C:Cdh1 mediated d…	Proteasome Degradation	103	0	1.458	175.7	120.5	98948	67868	97031.5	67868	High	High	1	Biotin [K26]
High	Q9VQJ8	FBgn0031485	CG9643	CG9643	Protein-lysine N-methyltransferase CG9643 [OS=Drosophila melanogaster]	0	15.453	11	2	8	2	219	24.7	4.79	18.3	2	metabolic process	cytoplasm	catalytic activity	Pf01135, Pf03848, Pf05175, Pf05724, Pf06325, Pf08241, Pf08242, Pf12847, Pf13489, Pf13649, Pf13659, Pf13847	33504	FBgn0031485	CG9643	2L		Protein methylation		3	0	1.457	134.1	95.8	1.43771e+06	1.02694e+06	1.40987e+06	1.02694e+06	High	High	1	Biotin [K200; K204]
High	Q7K0V7	FBgn0033337	CG8272	CG8272	CG8272, isoform A [OS=Drosophila melanogaster]	0	7.915	2	1	4	1	689	77.3	6.8	5.95	1	metabolic process		catalytic activity;protein binding	Pf00646, Pf12937	35875	FBgn0033337	CG8272	2R				0	0	1.452	101.7	70	52107	35877	51097.8	35877	High	High	1	Biotin [K490]
High	Q9I7J0	FBgn0038774	CG5023	CG5023	CG5023 [OS=Drosophila melanogaster]	0	52.854	27	3	61	3	169	19.1	8.13	125.69	3	cell organization and biogenesis		protein binding	Pf00307	42400	FBgn0038774	CG5023	3R				0	0	1.447	118.1	87.8	5.25354e+07	3.9066e+07	5.15179e+07	3.9066e+07	High	High	1	Biotin [K45; K128; K153]
High	Q29QR2	FBgn0263980	Stacl	CG43729	IP10742p [OS=Drosophila melanogaster]	0	14.664	9	4	5	4	593	67	9.31	7.76	4	regulation of biological process;response to stimulus			Pf00130		FBgn0263980		2R				0	0	1.442	39.3	10	117737	30123.6	83677		High	Not Found	1	Biotin [K440; K451; K577]
High	A1Z9L2	FBgn0033897	Rcd1	CG8233	reduction in Cnn dots 1, isoform C [OS=Drosophila melanogaster]	0.001	2.977	1	1	2	1	934	100.7	9.82	1.98	1	cell organization and biogenesis;regulation of biological process;response to stimulus	nucleus	catalytic activity	Pf12695	36560	FBgn0033897	Rcd1	2R		HATs acetylate histones		3	0	1.411	166.7	118.2	178935	126856	175469	126856	High	High	1	Biotin [K867]
High	Q9W0H9	FBgn0262937	Rabex-5	CG9139	Rabaptin-5-associated exchange factor for Rab5 [OS=Drosophila melanogaster]	0	3.791	3	1	1	1	696	76.6	5.58	2.01	1	cell organization and biogenesis;regulation of biological process		DNA binding;metal ion binding	Pf01754, Pf02204	38144	FBgn0262937	Rabex-5	3L				0	0	1.406	105.8	75.2	28941.7	20587.5	28381.1		Peak Found	Not Found	1	Biotin [K465]
High	Q9NHC7	FBgn0028427	Ilk	CG10504	integrin-linked kinase [OS=Drosophila melanogaster]	0	25.935	9	5	17	5	448	50.7	7.15	39.2	5	cell organization and biogenesis;metabolic process;regulation of biological process;response to stimulus		catalytic activity;nucleotide binding;protein binding	Pf00023, Pf00069, Pf07714, Pf12796, Pf13606, Pf13637, Pf13857								0	0	1.396	144.9	91.1	1.00991e+07	6.3499e+06	9.88632e+06	6.3499e+06	High	High	1	Biotin [K160; K165; K173; K185; K213]
High	Q8T9G8	FBgn0027094	AlaRS	CG13391	SD01519p [OS=Drosophila melanogaster]	0	6.857	3	1	3	1	540	59.5	6.44	6.88	1	metabolic process		catalytic activity;nucleotide binding	Pf01411, Pf02272, Pf07973		FBgn0027094		2L				0	0	1.394	170.4	122.3	85707.6	61504.8	84047.6	61504.8	High	High	1	Biotin [K28]
High	Q8MT48	FBgn0034438	CG9416	CG9416	CG9416, isoform A [OS=Drosophila melanogaster]	0.007	2.134	1	1	3	1	861	98	6.37	3.37	1		membrane		Pf04389	37223	FBgn0034438	CG9416	2R				0	0	1.388	92.2	66.5	38640.4	27837.5	37892	27837.5	High	High	1	Biotin [K4]
High	M9PER1	FBgn0035850	Atg18a	CG7986	Autophagy-related 18a, isoform E [OS=Drosophila melanogaster]	0	22.139	8	2	8	2	447	47.9	6.74	19.97	2	cell communication;cell death;cell organization and biogenesis;defense response;metabolic process;regulation of biological process;response to stimulus	cytosol;membrane;vacuole	protein binding		38913	FBgn0035850	Atg18; Atg18a	3L		Macroautophagy		2	0	1.387	116.6	122.7	693542	730089	680109	730089	High	High	1	Biotin [K53; K289]
High	C8VV32	FBgn0010621	CCT5	CG8439	AT19618p [OS=Drosophila melanogaster]	0	17.961	8	3	6	3	517	56.4	6.37	13.98	3	metabolic process		nucleotide binding;protein binding	Pf00118		FBgn0010621		2R		Association of TriC/CCT with target proteins during biosynthesis; Cooperation of PDCL (PhLP1) and TRiC/CCT in G-protein beta folding		5	0	1.387	174.2	125.6	1.29136e+06	931251	1.26635e+06	931251	High	High	1	Biotin [K31; K152; K241]
High	Q9VMC8	FBgn0031822	Phf5a	CG9548	PHD finger-like domain-containing protein 5A [OS=Drosophila melanogaster]	0	8.093	14	1	3	1	111	12.5	8.22	7.91	1	metabolic process;regulation of biological process	spliceosomal complex	RNA binding	Pf03660	33909	FBgn0031822	CG9548	2L	Spliceosome	mRNA Splicing - Major Pathway	mRNA processing	6	0	1.381	101.7	73.7	212563	153939	208446	153939	High	Peak Found	1	Biotin [K95]
Medium	Q9VEJ4	FBgn0038515	CG5823	CG5823	CG5823, isoform A [OS=Drosophila melanogaster]	0.021	1.399	2	1	1	1	283	30.7	7.72	0	1	metabolic process	endoplasmic reticulum;membrane	catalytic activity;protein binding	Pf00179	42105	FBgn0038515	CG5823	3R	Protein processing in endoplasmic reticulum; Ubiquitin mediated proteolysis			2	0	1.379	95.2	69	26408.9	19147.7	25897.4		Peak Found	Not Found	1	Biotin [K20]
Medium	Q9VGA3	FBgn0038017	CG4115	CG4115	CG4115 [OS=Drosophila melanogaster]	0.023	1.176	3	1	3	1	220	25.3	7.58	0	1					41499	FBgn0038017	CG4115	3R				0	0	1.375	37.1	27	20360.6	14812.9			High	High	1
High	M9PH82	FBgn0085446	CG34417	CG34417	Uncharacterized protein, isoform V [OS=Drosophila melanogaster]	0	29.353	3	6	18	1	3382	379.2	8.94	33.69	6			protein binding	Pf00307, Pf05667, Pf07267, Pf09770, Pf11971, Pf12510, Pf13254	31591	FBgn0085446	CG34417	X				0	0	1.37	136.9	99.9	6032.91	4403.18	5916.06	4403.18	Peak Found	High	1	Biotin [K3181; K3195; K3220; K3229; K3233; K3262]
High	Q9V831	FBgn0034231	APC10	CG11419	Anaphase-promoting complex subunit 10 [OS=Drosophila melanogaster]	0	8.303	11	2	6	2	195	22.3	6.04	14.6	2	cell division;metabolic process;regulation of biological process		catalytic activity	Pf03256	36975	FBgn0034231	Apc10	2R	Ubiquitin mediated proteolysis	Cdc20:Phospho-APC/C mediated degradation of Cyclin A; APC-Cdc20 mediated degradation of Nek2A; APC/C:Cdh1 mediated degradation of Cdc20 and other APC/C:Cdh1 targeted proteins in late mitosis/early G1; Conversion from APC/C:Cdc20 to APC/C:Cdh1 in late anaphase; Phosphorylation of the APC/C; Inactivation of APC/C via direct inhibition of the APC/C complex; Autodegradation of Cdh1 by Cdh1:APC/C; Sen…		24	0	1.359	103.3	76.1	81307.5	59848.7	79732.6	59848.7	High	High	1	Biotin [K182; K190]
High	D2NUI9	FBgn0259152	Clbn	CG11847	MIP15468p [OS=Drosophila melanogaster]	0	9.549	1	1	17	1	939	106.7	6.39	23.87	1				Pf05670, Pf05833, Pf11923		FBgn0259152		3R				0	0	1.348	160.4	108.4	5.55586e+06	3.75522e+06	5.44825e+06	3.75522e+06	High	High	1	Biotin [K843]
High	Q9VZI3	FBgn0035498	Fit1	CG14991	Unc-112-related protein [OS=Drosophila melanogaster]	0	4.585	3	1	2	1	708	80.4	7.72	0	1	defense response;response to stimulus	cytoplasm	protein binding	Pf00169, Pf00373	38488	FBgn0035498	Fit1	3L		Platelet degranulation		4	0	1.346	114.6	85.2	193057	143452	189318	143452	High	Peak Found	1	Biotin [K532]
High	Q9VAC4	FBgn0039735	Nph	CG7911	GEO09167p1 [OS=Drosophila melanogaster]	0	8.723	8	1	4	1	156	17.4	4.56	7	1	cell organization and biogenesis	cytoplasm;nucleus	protein binding	Pf03066	43559	FBgn0039735	CG7911; Nph	3R				0	0	1.342	118.3	88.1	397846	296456	390141	296456	High	High	1	Biotin [K39]
High	Q86P77	FBgn0038853	RhoGAP93B	CG3421	SD01504p [OS=Drosophila melanogaster]	0	32.969	9	6	10	6	1309	143.6	8.48	20.83	6	cellular component movement;regulation of biological process;response to stimulus	cytoplasm;cytoskeleton	enzyme regulator activity;protein binding	Pf00397, Pf00620, Pf00784						Rho GTPase cycle		3	0	1.338	39	23.4	117405	70486.4	92990.7	40534.5	High	Peak Found	1	Biotin [K340; K417; K498; K560; K873; K920]
Medium	Q9V4P1-1	FBgn0261385	scra	CG2092	Anillin [OS=Drosophila melanogaster]	0.021	1.417	1	1	6	1	1239	135.9	6.24	1.72	1	cell differentiation;cell division;cell organization and biogenesis;development;regulation of biological process	cytoplasm;cytoskeleton;nucleus	protein binding	Pf00169, Pf08174	35696	FBgn0261385	scra	2R				0	0	1.328	137.3	103.4	419359	315739	411236	315739	High	High	1	Biotin [K1032]
High	Q9VGY8	FBgn0037819	Phyhd1	CG14688	Uncharacterized protein [OS=Drosophila melanogaster]	0.007	2.15	2	1	2	1	288	32.8	6.65	0	1	metabolic process		catalytic activity	Pf05721	41275	FBgn0037819	CG14688	3R				0	0	1.327	161.1	121.4	167626	126295	164379	126295	High	High	1	Biotin [K46]
High	Q8IMV6	FBgn0039229			scaffold attachment factor B, isoform B [OS=Drosophila melanogaster]	0	6.115	2	2	2	2	928	102	7.47	4.67	2	regulation of biological process	nucleus	DNA binding;RNA binding	Pf00076, Pf02037, Pf13893, Pf14259	42958	FBgn0039229	Saf-B	3R				0	0	1.298	107	82.4	13556.7	10440.8		10440.8	Not Found	High	1	Biotin [K679; K708]
High	P41094	FBgn0010411	RpS18	CG8900	40S ribosomal protein S18 [OS=Drosophila melanogaster]	0.001	2.619	5	1	2	1	152	17.6	10.48	1.64	1	metabolic process	chromosome;cytoplasm;ribosome	RNA binding;structural molecule activity	Pf00416	37292	FBgn0010411	RpS18	2R	Ribosome	SRP-dependent cotranslational protein targeting to membrane; Formation of a pool of free 40S subunits; Ribosomal scanning and start codon recognition; Translation initiation complex formation; L13a-mediated translational silencing of Ceruloplasmin expression; GTP hydrolysis and joining of the 60S ribosomal subunit; Formation of the ternary complex, and subsequently, the 43S complex; Major pathway…		20	0	1.292	119.5	92.5	88686	68624.2	86968.3	68624.2	Peak Found	High	1
High	Q8SY33-2	FBgn0051992	gw	CG31992	Isoform I of Protein Gawky [OS=Drosophila melanogaster]	0	56.152	10	7	22	7	1381	142.6	6.74	65.03	7	metabolic process;regulation of biological process;response to stimulus		protein binding	Pf00627, Pf10427, Pf12938	43808	FBgn0051992	gw	4				0	0	1.284	44	28.2	2.39438e+06	1.53568e+06	2.26546e+06	1.45278e+06	High	High	1	Biotin [K352; K531; K858; K876; K882; K899; K970]
High	B7YZE0	FBgn0033504			CAP, isoform P [OS=Drosophila melanogaster]	0	111.95	12	20	99	1	1883	211.9	5.43	161.36	20	cell organization and biogenesis;cellular component movement				36084	FBgn0033504	CAP	2R		Smooth Muscle Contraction		2	0	1.28	131.7	102.9	443379	346265	434791	346265	High	High	1	Biotin [K157; K376; K449; K782; K1038; K1146; K1177; K1203; K1299; K1322; K1596; K1601; K1643; K1664; K1675; K1681; K1808; K1811; K1863]
High	Q9Y109	FBgn0027549	Nulp1	CG7927	BcDNA.GH11023 [OS=Drosophila melanogaster]	0	6.409	3	2	5	2	702	78.8	6.4	7.25	2	regulation of biological process	nucleus	protein binding	Pf04910	38897	FBgn0027549	CG7927	3L				0	0	1.276	147.4	99.1	521954	350771	511845	350771	High	High	1	Biotin [K119; K176]
High	Q5U0Y0	FBgn0022764	Sin3A	CG8815	LD13852p [OS=Drosophila melanogaster]	0	11.433	2	2	4	2	2062	220.4	8.1	12.33	2	cell organization and biogenesis;cellular component movement;metabolic process;regulation of biological process	chromosome;nucleus	catalytic activity;protein binding	Pf02671, Pf08295	36382	FBgn0022764	Sin3A	2R		Regulation of lipid metabolism by Peroxisome proliferator-activated receptor alpha (PPARalpha)	Hedgehog Signaling Pathway	4	0	1.271	148.7	138.7	218617	203920	214382	203920	High	High	1	Biotin [K830; K1771]
High	E1JJL2	FBgn0264078	Flo2	CG32593	Flotillin 2, isoform G [OS=Drosophila melanogaster]	0	14.786	9	2	7	2	340	37.6	6.14	12.05	2	defense response;metabolic process;regulation of biological process;response to stimulus	cytoplasm;cytosol;membrane	structural molecule activity	Pf01145	32425	FBgn0264078	Flo-2; Flo2	X				0	0	1.262	110.7	136.3	2.42852e+06	2.9894e+06	2.38148e+06	2.9894e+06	High	High	1	Biotin [K84; K334]
High	A0A0B4KFL0	FBgn0262114	RanBPM	CG42236	Ran-binding protein M, isoform F [OS=Drosophila melanogaster]	0	9.151	2	1	7	1	770	84.2	6.8	7.78	1	cell organization and biogenesis;regulation of biological process;response to stimulus	cytoplasm;membrane;nucleus	protein binding	Pf00622, Pf10607	36102	FBgn0262114	RanBPM	2R				0	0	1.262	142.4	112.8	558996	443083	548169	443083	High	High	1	Biotin [K85]
High	C1C3F4	FBgn0037536	CG2698	CG2698	MIP09412p [OS=Drosophila melanogaster]	0	3.147	5	1	1	1	220	24.4	6.77	1.62	1		membrane				FBgn0037536		3R				0	0	1.259	44.9	35.7	22094.1	17542.4			Not Found	Not Found	1	Biotin [K209]
High	Q24324	FBgn0010269	Dsor1	CG15793	Dual specificity mitogen-activated protein kinase kinase dSOR1 [OS=Drosophila melanogaster]	0	4.737	7	1	3	1	396	43.8	6.29	7.81	1	cell differentiation;cellular component movement;development;metabolic process;regulation of biological process;response to stimulus	chromosome;cytoplasm;cytosol	catalytic activity;nucleotide binding;protein binding;signal transducer activity	Pf00069, Pf07714	31872	FBgn0010269	Dsor1	X	MAPK signaling pathway - fly; mTOR signaling pathway; FoxO signaling pathway; Dorso-ventral axis formation	MAPK1 (ERK2) activation; Phosphorylation of CI; Interleukin-20 family signaling; MAP2K and MAPK activation; Phosphorylation of SMO; Phosphorylation of PER and TIM; Signal transduction by L1; RAF activation; Negative feedback regulation of MAPK pathway; MAPK3 (ERK1) activation		33	0	1.259	123.7	98.3	114146	90669.9	111936	90669.9	High	High	1	Biotin [K5]
High	Q9W3M8	FBgn0260858	Ykt6	CG1515	LD34211p [OS=Drosophila melanogaster]	0	5.527	12	2	3	2	199	22.4	7.9	4.11	2	cell organization and biogenesis;transport	endosome;Golgi;membrane	catalytic activity;protein binding	Pf00957, Pf13774	31706	FBgn0260858	Ykt6	X	SNARE interactions in vesicular transport	Intra-Golgi traffic; COPI-mediated anterograde transport		11	0	1.253	141.1	77.5	54755.5	30061.1	47717.8		High	Not Found	1	Biotin [K155; K174]
High	R4TCQ6	FBgn0026259	eIF5B	CG10840	FI21119p1 [OS=Drosophila melanogaster]	0	3.538	1	1	3	1	1144	127.1	5.52	7.75	1			catalytic activity;nucleotide binding	Pf00009, Pf01926, Pf03144, Pf11987, Pf14578		FBgn0026259		3L		GTP hydrolysis and joining of the 60S ribosomal subunit		5	0	1.241	140	112.9	708125	570799	694410	570799	High	High	1	Biotin [K840]
High	Q9VLT5-1	FBgn0011230	poe	CG14472	Protein purity of essence [OS=Drosophila melanogaster]	0	3.828	0	1	3	1	5322	590.3	6.38	5.96	1	cell differentiation;cell growth;development;response to stimulus		metal ion binding;protein binding	Pf02207, Pf12773, Pf13764	46243	FBgn0011230	poe	2L		Neutrophil degranulation		3	0	1.239	165.9	133.9	1.55294e+06	1.2538e+06	1.52287e+06	1.2538e+06	High	High	1	Biotin [K4948]
High	B3DNM6	FBgn0037447	Neurochondrin	CG2330	RH09294p [OS=Drosophila melanogaster]	0.008	2.072	1	1	3	1	810	91.9	7.11	5.63	1	transport			Pf01602, Pf05536		FBgn0037447		3R				0	0	1.235	138.4	112.1	138204	111867	135527	111867	High	High	1	Biotin [K106]
High	Q8IPQ2	FBgn0023023	CRMP	CG1411	collapsin response mediator protein [OS=Drosophila melanogaster]	0	26.116	7	6	38	6	594	65.1	6.7	61.24	6	metabolic process;regulation of biological process;response to stimulus	cytoplasm	catalytic activity	Pf01979, Pf07969, Pf13147, Pf13594	40675	FBgn0023023	CRMP	3R		Pyrimidine catabolism		4	0	1.232	148.4	92.7	1.99146e+07	1.24384e+07	1.95289e+07	1.24384e+07	High	High	1	Biotin [K10; K354; K513; K583; K589]
High	Q9V396	FBgn0027844	CAH1	CG7820	carbonic anhydrase 1 [OS=Drosophila melanogaster]	0.007	2.154	5	1	1	1	270	29.9	6.35	0	1	metabolic process	cytoplasm	catalytic activity;metal ion binding	Pf00194	34786	FBgn0027844	CAH1	2L	Nitrogen metabolism	Reversible hydration of carbon dioxide; Erythrocytes take up oxygen and release carbon dioxide; Erythrocytes take up carbon dioxide and release oxygen		7	0	1.228	137.7	112.1	160690	130862	157577	130862	Peak Found	High	1	Biotin [K261]
High	Q9VK08	FBgn0264894	CG44085	CG44085	Uncharacterized protein, isoform P [OS=Drosophila melanogaster]	0	25.05	3	5	14	5	2246	251.5	4.87	17.94	5			protein binding;structural molecule activity	Pf14179	34732	FBgn0264894	CG44085; CG6043	2L				0	0	1.216	117.2	102	3.55987e+06	3.09695e+06	3.47351e+06	3.08055e+06	High	High	1	Biotin [K6; K128; K165; K1405; K2106]
Medium	Q9VSI1	FBgn0035878	CG7182	CG7182	CG7182, isoform A [OS=Drosophila melanogaster]	0.012	1.686	2	1	1	1	513	56.8	5.33	0	1			nucleotide binding	Pf00012	38944	FBgn0035878	CG7182	3L				0	0	1.215	133.7	110	801574	659513	786049	659513	Peak Found	High	1	Biotin [K442]
High	Q9VSS2	FBgn0035947	Srp68	CG5064	Signal recognition particle subunit SRP68 [OS=Drosophila melanogaster]	0	10.967	3	2	5	2	604	69	8.47	12.2	2	cell organization and biogenesis;transport	cytoplasm;endoplasmic reticulum	RNA binding		39028	FBgn0035947	Srp68	3L	Protein export	SRP-dependent cotranslational protein targeting to membrane		4	0	1.21	133.8	125.4	107670	100927	105585	100927	High	High	1	Biotin [K593; K604]
Medium	Q86NM8	FBgn0011573	Cdc37	CG12019	SD25413p [OS=Drosophila melanogaster]	0.01	1.89	2	1	2	1	389	45.1	5.12	3.27	1			protein binding	Pf03234, Pf08564, Pf08565								0	0	1.207	137.9	114.3	144379	119648	141582	119648	High	High	1	Biotin [K6]; Met-loss+Acetyl [N-Term]
High	E1U3F7	FBgn0000721	for	CG10033	cGMP-dependent protein kinase [OS=Drosophila melanogaster]	0.001	3.082	1	1	1	1	1087	121.1	6.18	1.84	1	metabolic process		catalytic activity;nucleotide binding	Pf00027, Pf00069, Pf07714, Pf14531								0	0	1.204	127.5	105.9	176255	146398	172841	146398	High	Peak Found	1	Biotin [K467]
High	Q9W1H5	FBgn0034921	DCP1	CG11183	Decapping protein 1, isoform A [OS=Drosophila melanogaster]	0	21.917	12	2	9	2	372	41.3	7.17	30.62	2	metabolic process;regulation of biological process	cytoplasm	catalytic activity;enzyme regulator activity;protein binding;RNA binding	Pf06058	37790	FBgn0034921	Dcp1	2R	RNA degradation	Butyrate Response Factor 1 (BRF1) binds and destabilizes mRNA; mRNA decay by 5' to 3' exoribonuclease		6	0	1.199	100.4	78.9	910372	715161	892740	715161	High	High	1	Biotin [K196; K262]
High	Q9XZJ4	FBgn0263121	Prosα1	CG18495	Proteasome subunit alpha type-6 [OS=Drosophila melanogaster]	0	5.521	7	1	5	1	244	27.1	7.66	14.28	1	metabolic process;regulation of biological process;response to stimulus	cytoplasm;cytosol;nucleus;proteasome	catalytic activity	Pf00227, Pf10584	45780; 246582	FBgn0050382; FBgn0263121	Prosalpha1; CG30382	2R	Proteasome	AUF1 (hnRNP D0) binds and destabilizes mRNA; Degradation of PER; Ub-specific processing proteases; Degradation of CLK; Degradation of AXIN; Degradation of DVL; SCF-beta-TrCP mediated degradation of Emi1; UCH proteinases; CDK-mediated phosphorylation and removal of Cdc6; FCERI mediated NF-kB activation; Regulation of RUNX3 expression and activity; Downstream TCR signaling; Nuclear CI is degraded; …		118	0	1.191	56.5	47.4	143086	120145	140315	120145	High	High	1	Biotin [K59]
High	Q9VU84	FBgn0036372	Abp1	CG10083	Drebrin-like protein [OS=Drosophila melanogaster]	0	10.572	7	3	3	3	531	58.7	5.02	4.68	3	cell organization and biogenesis;cellular component movement;regulation of biological process	cytoplasm;cytoskeleton	protein binding	Pf00018, Pf00241, Pf07653, Pf14604	39520	FBgn0036372	CG10083; Abp1	3L		Neurexins and neuroligins; Neutrophil degranulation; Caspase-mediated cleavage of cytoskeletal proteins		11	0	1.187	146.5	123.4	71908.3	60581.4	70515.5	60581.4	High	Peak Found	1	Biotin [K166; K280; K285]
High	Q9V3S7	FBgn0028480	CG17841	CG17841	BcDNA.GH12326 [OS=Drosophila melanogaster]	0	7.105	4	1	1	1	429	47.8	9.58	3.05	1		membrane		Pf03798	31965	FBgn0028480	CG17841	X				0	0	1.18	63.3	53.6	15022.1	12725.8			Not Found	Not Found	1	Biotin [K206]
High	Q9VVX6	FBgn0260857	Bet1	CG14084	blocked early in transport 1, isoform A [OS=Drosophila melanogaster]	0	13.301	20	2	4	2	117	13.3	8.72	5.7	2	cell organization and biogenesis;transport	membrane	protein binding	Pf05739	40094	FBgn0260857	Bet1	3L	SNARE interactions in vesicular transport	COPII (Coat Protein 2) Mediated Vesicle Transport; Intra-Golgi traffic; COPI-mediated anterograde transport		12	0	1.179	25.7	18.8	181989	133224	158347	111952	High	Peak Found	1	Biotin [K45; K60]
High	Q94518	FBgn0086904	Nacα	CG8759	Nascent polypeptide-associated complex subunit alpha [OS=Drosophila melanogaster]	0	8.472	12	2	3	2	217	23	4.74	5.44	2	development;transport		protein binding	Pf01849	36409	FBgn0086904	Nacalpha	2R				0	0	1.177	136	110.4	741574	601570	727211	601570	High	High	1	Biotin [K86; K100]
High	Q4V6K9	FBgn0029800	lin-52	CG15929	IP04651p [OS=Drosophila melanogaster]	0	3.48	6	1	2	1	152	17.3	4.6	0	1	metabolic process			Pf10044		FBgn0029800		X		G0 and Early G1		4	0	1.177	146.5	124.5	81953	69625.4	80365.7	69625.4	High	High	1	Biotin [K137]
High	Q9W5W8	FBgn0031092	Ech1	CG9577	CG9577 [OS=Drosophila melanogaster]	0	3.488	3	1	3	1	312	33.8	7.46	4.28	1	metabolic process		catalytic activity	Pf00378	33016	FBgn0031092	CG9577	X	Peroxisome		Fatty Acid Biosynthesis	2	0	1.172	103.4	88.2	167567	143005	164321	143005	High	High	1	Biotin [K259]
High	Q9VN50	FBgn0037270	eIF3f1	CG9769	Eukaryotic translation initiation factor 3 subunit F-1 [OS=Drosophila melanogaster]	0	8.733	5	1	5	1	280	31.1	6.52	5.13	1	cell death;metabolic process;regulation of biological process	cytoplasm	catalytic activity;protein binding;RNA binding	Pf01398, Pf13012	40587	FBgn0037270	CG9769	3R	RNA transport	Formation of a pool of free 40S subunits; Ribosomal scanning and start codon recognition; Translation initiation complex formation; GTP hydrolysis and joining of the 60S ribosomal subunit; L13a-mediated translational silencing of Ceruloplasmin expression; Formation of the ternary complex, and subsequently, the 43S complex	Translation Factors	13	0	1.17	161.1	137.7	3.04845e+06	2.60524e+06	2989406	2.60524e+06	High	High	1	Biotin [K170]
High	Q9VFT4	FBgn0015778	rin	CG9412	AT27578p [OS=Drosophila melanogaster]	0	4.368	3	2	4	2	690	74.9	7.37	8.34	2	metabolic process;regulation of biological process;response to stimulus;transport	cytoplasm;cytosol;spliceosomal complex	protein binding;RNA binding	Pf00076, Pf02136, Pf13893, Pf14259	47998	FBgn0015778	rin	3R				0	0	1.168	122.5	152.7	653330	814262	640676	814262	High	High	1	Biotin [K475; K531]
High	Q9VX34	FBgn0030855	CG5800	CG5800	RNA helicase [OS=Drosophila melanogaster]	0	4.18	1	1	1	1	826	92.8	6.83	2.41	1	metabolic process	cytoplasm	catalytic activity;nucleotide binding;RNA binding	Pf00270, Pf00271, Pf13959	32742	FBgn0030855	CG5800	X				0	0	1.155	128.5	111.3	21647.3	18743		18743	Not Found	High	1	Biotin [K536]
High	P41092	FBgn0285948	RpL27A	CG15442	60S ribosomal protein L27a [OS=Drosophila melanogaster]	0	4	9	1	1	1	149	17	10.71	2.04	1	metabolic process	ribosome	RNA binding;structural molecule activity	Pf00828	33654	FBgn0261606	RpL27A	2L	Ribosome	Formation of a pool of free 40S subunits; GTP hydrolysis and joining of the 60S ribosomal subunit; L13a-mediated translational silencing of Ceruloplasmin expression; SRP-dependent cotranslational protein targeting to membrane; Nonsense Mediated Decay (NMD) enhanced by the Exon Junction Complex (EJC); Nonsense Mediated Decay (NMD) independent of the Exon Junction Complex (EJC)		13	0	1.155	151.9	131.6	97330	84292.5	95444.8	84292.5	Peak Found	High	1	Biotin [K106]
High	Q9VSZ1	FBgn0035995	CG3529	CG3529	CG3529, isoform B [OS=Drosophila melanogaster]	0	7.416	2	1	13	1	543	57.6	4.87	11.64	1	transport			Pf00790, Pf01417, Pf03127	39093	FBgn0035995	CG3529	3L		Neutrophil degranulation		3	0	1.152	104.8	90.9	1.1916e+07	1.03399e+07	1.16852e+07	1.03399e+07	High	High	1	Biotin [K417]
High	Q9VZU5	FBgn0263108	BtbVII	CG43365	BTB-protein-VII, isoform F [OS=Drosophila melanogaster]	0.001	2.57	1	1	1	1	907	95.7	7.56	0	1	regulation of biological process	nucleus	DNA binding;protein binding	Pf00651	38376	FBgn0263108	BtbVII	3L				0	0	1.146	152.1	132.7	155094	135278	152090	135278	High	Peak Found	1	Biotin [K767]
High	Q9VAA6	FBgn0260468	CG7950	CG7950	CG7950, isoform A [OS=Drosophila melanogaster]	0	3.439	8	2	4	2	158	16.7	4.5	0	2				Pf06747	43579	FBgn0260468	CG7950	3R				0	0	1.144	138.6	103.8	1.37625e+06	1.03033e+06	1.32954e+06	1.03033e+06	High	High	1	Biotin [K11; K13]
High	Q8SYN6	FBgn0035830	CG8209	CG8209	RE50471p [OS=Drosophila melanogaster]	0	3.458	3	1	2	1	330	36.7	6.1	3.81	1		cytoplasm;nucleus	protein binding	Pf00627, Pf00789								0	0	1.143	137.4	120.2	73369.7	64176	71948.6	64176	High	High	1	Biotin [K168]
High	Q9VIJ5	FBgn0032884	Pomp	CG9324	GEO05038p1 [OS=Drosophila melanogaster]	0	3.232	10	1	1	1	134	15.3	6.79	1.91	1	cell organization and biogenesis;metabolic process;regulation of biological process	cytoplasm;nucleus;proteasome		Pf05348	35342	FBgn0032884	Pomp	2L	Proteasome			1	0	1.134	8.2	7.3	20783.7	18333.8			Not Found	Not Found	1	Biotin [K128]
High	Q8IR45	FBgn0052590	CG32590	CG32590	BLOC-1-related complex subunit 8 homolog [OS=Drosophila melanogaster]	0	6.373	5	2	4	2	183	20.9	8.87	9.15	2		membrane;vacuole		Pf10167	318103	FBgn0052590	CG32590	X				0	0	1.131	189.1	70.7	510673	190845	486768	190845	High	High	1	Biotin [K117]
High	A0A0B4JD97	FBgn0026620	tacc	CG9765	transforming acidic coiled-coil protein, isoform K [OS=Drosophila melanogaster]	0	12.599	2	2	6	2	1322	147.1	4.98	9.97	2	cell organization and biogenesis;cell proliferation;regulation of biological process	cytoplasm;cytoskeleton	protein binding	Pf05010	40589	FBgn0026620	tacc	3R				0	0	1.126	130.2	115.7	51558.9	45799.8	50560.2	45799.8	High	High	1	Acetyl [N-Term]; Biotin [K9; K926]
High	Q9VBY8	FBgn0266719	stac	CG34349	Protein unc-13 homolog 4B [OS=Drosophila melanogaster]	0	35.164	6	8	19	3	1153	131.8	4.98	24.62	8	cell organization and biogenesis;development;transport	cytoplasm;cytoskeleton;endosome;vacuole	protein binding	Pf00168, Pf10540	43002	FBgn0266719	CG34349; stac; Unc-13-4B	3R		Neutrophil degranulation		3	0	1.124	122.3	105.6	413136	356676	376744	335111	High	High	1	Biotin [K8; K13; K18; K265; K270; K273; K277; K280]; Acetyl [N-Term]
High	A1ZBL2	FBgn0034447	CG7744	CG7744	CG7744 [OS=Drosophila melanogaster]	0	5.42	3	1	1	1	680	76.6	8.95	2.59	1		membrane		Pf09779	37239	FBgn0034447	CG7744	2R				0	0	1.121	20.8	18.6	22833.2	20361.4			Not Found	Not Found	1	Biotin [K474]
High	Q7JV70	FBgn0033928	Arc2	CG13941	Arc2 [OS=Drosophila melanogaster]	0	3.332	7	1	1	1	193	22.6	6.42	1.77	1					36597	FBgn0033928	Arc2	2R				0	0	1.118	141.6	126.7	76007.1	67982.6	74534.9	67982.6	High	Peak Found	1	Biotin [K17]
High	A0A0B4LFP7	FBgn0265356	tn	CG15105	thin, isoform D [OS=Drosophila melanogaster]	0	19.782	5	7	16	7	1248	134.2	7.31	20.57	7	cell organization and biogenesis;cellular homeostasis;metabolic process;response to stimulus		catalytic activity;metal ion binding;protein binding	Pf00097, Pf00643, Pf01436, Pf08450, Pf13445, Pf13639, Pf13920, Pf13923, Pf14634, Pf15227	37190	FBgn0265356	abba; tn	2R				0	0	1.117	111	115	708563	734016	694839	734016	High	High	1	Biotin [K541; K641; K692; K810; K854; K858; K861]
High	A0A0B4KEJ7	FBgn0265935	coro	CG9446	Coronin [OS=Drosophila melanogaster]	0	33.002	17	7	16	7	535	58	6.38	20	7	cell organization and biogenesis;defense response;response to stimulus	cytoskeleton	protein binding	Pf00400, Pf08953, Pf08954	35596	FBgn0265935	coro	2R				0	0	1.113	170.9	108	7.10734e+06	4.49195e+06	6.96405e+06	4.47449e+06	High	High	1	Biotin [K391; K408; K414; K421; K480; K497]
High	Q8MLV1	FBgn0034657	LBR	CG17952	Lamin-B receptor [OS=Drosophila melanogaster]	0.001	3.044	2	1	1	1	741	83.1	9.79	2.27	1	cell organization and biogenesis;metabolic process	membrane;nucleus	catalytic activity;DNA binding;protein binding	Pf01222	37482	FBgn0034657	LBR	2R		Cholesterol biosynthesis		4	0	1.112	27.4	24.7	14515.9	13051.8			Not Found	Not Found	1	Biotin [K90]
High	Q9W579	FBgn0025394	inc	CG32810	insomniac, isoform B [OS=Drosophila melanogaster]	0.001	2.632	4	1	6	1	211	24.3	6.58	1.6	1	cell organization and biogenesis;regulation of biological process;response to stimulus		protein binding	Pf02214	31110	FBgn0025394	CG32810; inc	X				0	0	1.109	105.9	95.5	1.13127e+06	1.02017e+06	1.10935e+06	1.02017e+06	High	High	1	Biotin [K204]
High	Q32KE6	FBgn0001258	Ldh	CG10160	L-lactate dehydrogenase [OS=Drosophila melanogaster]	0	26.012	17	5	7	5	332	35.5	7.14	10.34	5	metabolic process	cytoplasm	catalytic activity	Pf00056, Pf02866								0	0	1.108	33.9	79.9	80381.9	189149	28625.8	177026	Peak Found	High	1	Biotin [K5; K155]; Met-loss+Acetyl [N-Term]
High	P26270	FBgn0002787	Rpn8	CG3416	26S proteasome non-ATPase regulatory subunit 7 [OS=Drosophila melanogaster]	0	6.909	5	1	2	1	338	38.1	6.71	3.16	1	metabolic process;regulation of biological process;response to stimulus	cytosol;proteasome	protein binding	Pf01398, Pf13012	37894	FBgn0002787	Mov34; Rpn8	2R	Proteasome	AUF1 (hnRNP D0) binds and destabilizes mRNA; Degradation of PER; Ub-specific processing proteases; Degradation of CLK; Degradation of AXIN; Degradation of DVL; SCF-beta-TrCP mediated degradation of Emi1; UCH proteinases; CDK-mediated phosphorylation and removal of Cdc6; FCERI mediated NF-kB activation; Regulation of RUNX3 expression and activity; Downstream TCR signaling; Nuclear CI is degraded; …	Proteasome Degradation	120	0	1.106	53.1	48	10109.9	9143.96			Not Found	Not Found	1
High	Q9V3Y2	FBgn0001977	CIAPIN1	CG4180	Anamorsin homolog [OS=Drosophila melanogaster]	0	3.551	4	1	3	1	248	27.1	5.21	3.71	1	cell death;cell organization and biogenesis;metabolic process;regulation of biological process	cytoplasm;mitochondrion	metal ion binding	Pf05093	49424	FBgn0001977	l(2)35Bg; CIAPIN1	2L				0	0	1.105	153.1	138.5	387988	351023	380473	351023	High	High	1	Biotin [K132]
High	Q7K130	FBgn0033206	DCTN4-p62	CG12042	dynactin 4, p62 subunit [OS=Drosophila melanogaster]	0	8.694	6	2	3	2	514	57.9	8.22	6.65	2	cellular component movement			Pf05502	35709	FBgn0033206	CG12042; DCTN4-p62	2R		HSP90 chaperone cycle for steroid hormone receptors (SHR); COPI-mediated anterograde transport; COPI-independent Golgi-to-ER retrograde traffic		14	0	1.102	176.9	117.7	565779	376532	554820	376532	High	High	1	Biotin [K196; K385]
High	M9PEM7	FBgn0028582	lqf	CG8532	Liquid facets, isoform G [OS=Drosophila melanogaster]	0	8.899	4	2	3	2	630	67.3	5.44	6.39	2	metabolic process;regulation of biological process;transport			Pf01417, Pf07651	38846	FBgn0028582	lqf	3L		EGFR downregulation; Cargo recognition for clathrin-mediated endocytosis		8	0	1.088	13.5	12.4	21348	19622.6			Not Found	Not Found	1	Biotin [K467]
High	Q7JW12	FBgn0034455	CG11007	CG11007	Thioredoxin-related transmembrane protein 2 homolog [OS=Drosophila melanogaster]	0.007	2.204	3	1	1	1	271	31.3	8.95	0	1	cellular homeostasis;regulation of biological process	membrane		Pf00085	37249	FBgn0034455	CG11007	2R				0	0	1.087	11.5	10.6	18558.5	17072			Not Found	Not Found	1	Biotin [K265]
High	P08736	FBgn0284245	eEF1α1	CG8280	Elongation factor 1-alpha 1 [OS=Drosophila melanogaster]	0	68.599	32	14	94	14	463	50.3	9.07	148.34	14	metabolic process	cytoplasm;cytosol	catalytic activity;nucleotide binding;RNA binding	Pf00009, Pf03143, Pf03144	36271	FBgn0000556	Ef1alpha48D	2R	RNA transport	Eukaryotic Translation Elongation; Protein methylation; HSF1 activation; Neutrophil degranulation	Translation Factors	14	0	1.085	130.5	119.5	1.26722e+08	1.16025e+08	1.24235e+08	1.16012e+08	High	High	1	Biotin [K51; K55; K244; K255; K385; K392; K439; K444; K450; K453; K457]
High	A1Z7T0-1	FBgn0020621	Pkn	CG2049	Serine/threonine-protein kinase N [OS=Drosophila melanogaster]	0	120.69	21	16	43	16	1190	131.7	6.93	101.74	16	cell division;cell organization and biogenesis;development;metabolic process;regulation of biological process;response to stimulus	cytoplasm;cytoskeleton;cytosol;membrane;nucleus	catalytic activity;nucleotide binding;protein binding	Pf00069, Pf00433, Pf02185, Pf07714, Pf14531	35950	FBgn0020621	Pkn	2R		RHO GTPases activate PKNs		4	0	1.083	9.5	2.5	2.40653e+06	620256	2.1325e+06	421158	High	High	1	Biotin [K12; K80; K85; K187; K274; K290; K362; K402; K416; K425; K430; K546; K552; K783; K802; K850]; Met-loss+Acetyl [N-Term]
High	Q29QQ9	FBgn0034065	Rrp42	CG8395	IP10364p [OS=Drosophila melanogaster]	0	3.486	3	1	3	1	296	32.4	5.11	4.08	1	metabolic process	cytoplasm	catalytic activity;RNA binding	Pf01138, Pf03725	36766	FBgn0034065	Rrp42	2R	RNA degradation	Major pathway of rRNA processing in the nucleolus and cytosol; Butyrate Response Factor 1 (BRF1) binds and destabilizes mRNA; mRNA decay by 3' to 5' exoribonuclease		9	0	1.079	92.4	85.6	288258	267237	282675	267237	High	High	1	Biotin [K296]
High	Q9W4X7	FBgn0029629	eIF3g1	CG8636	Eukaryotic translation initiation factor 3 subunit G-A [OS=Drosophila melanogaster]	0	13.604	12	3	8	3	269	29.9	8.79	11.48	3	metabolic process;regulation of biological process	cytoplasm	RNA binding	Pf00076, Pf12353, Pf14259	31243	FBgn0029629	CG8636; eIF3ga	X	RNA transport	Formation of a pool of free 40S subunits; Ribosomal scanning and start codon recognition; Translation initiation complex formation; GTP hydrolysis and joining of the 60S ribosomal subunit; L13a-mediated translational silencing of Ceruloplasmin expression; Formation of the ternary complex, and subsequently, the 43S complex		12	0	1.074	125.3	156	2.93085e+06	3.64892e+06	2.87409e+06	3.64892e+06	High	High	1	Biotin [K165; K176; K216]
Medium	Q7JWW5	FBgn0033375	CG8078	CG8078	Cytoplasmic tRNA 2-thiolation protein 1 [OS=Drosophila melanogaster]	0.011	1.795	3	1	2	1	343	38.5	9.11	0	1	metabolic process	cytoplasm;cytosol	catalytic activity;RNA binding	Pf01171, Pf03054	35920	FBgn0033375	CG8078	2R	Sulfur relay system			1	0	1.067	145.6	136.4	161419	151272	158292	151272	High	High	1	Biotin [K310]
High	Q8T0F5	FBgn0011642	Zyx	CG32018	LD06023 isoform [OS=Drosophila melanogaster]	0	39.386	18	6	23	6	564	63.4	6.77	35.42	6	regulation of biological process;response to stimulus;transport	cytoskeleton	metal ion binding;protein binding	Pf00412	317824	FBgn0011642	Zyx	4				0	0	1.065	80.3	73.8	5.22402e+06	4.80064e+06	5.11607e+06	4.79416e+06	High	High	1	Biotin [K36; K98; K148; K166; K178; K348]
High	C8VV61	FBgn0001248	Idh	CG7176	isocitrate dehydrogenase [NADP] [OS=Drosophila melanogaster]	0	13.11	7	2	7	2	469	52.6	7.71	13.75	2	metabolic process		catalytic activity;metal ion binding;nucleotide binding	Pf00180						NADPH regeneration; Neutrophil degranulation		7	0	1.046	128.3	122.7	295425	282492	289703	282492	High	High	1	Biotin [K204; K210]
High	Q9VPX2	FBgn0031307	MFS3	CG4726	Major facilitator superfamily transporter 3 [OS=Drosophila melanogaster]	0.001	2.872	2	1	3	1	512	55	7.46	3.56	1	transport	cytosol;membrane	transporter activity	Pf00083, Pf07690, Pf13347	33292	FBgn0031307	CG4726; MFS3	2L				0	0	1.035	84.2	81.4	727952	703381	713852	703381	High	Peak Found	1	Biotin [K506]
High	A0A0B4JCS1	FBgn0263593	Lpin	CG8709	lipin, isoform G [OS=Drosophila melanogaster]	0.001	2.647	1	1	5	1	1016	112.6	4.84	10.76	1	metabolic process;regulation of biological process;response to stimulus	cytoplasm;nucleus	catalytic activity	Pf04571, Pf08235	35790	FBgn0263593	Lpin	2R		Depolymerisation of the Nuclear Lamina; Synthesis of PC; Triglyceride biosynthesis; Synthesis of PE		14	0	1.034	124.7	120.6	2.823e+06	2.72975e+06	2.76832e+06	2.72975e+06	High	High	1	Biotin [K119]
High	Q9VA58	FBgn0082582	tmod	CG1539	Tropomodulin, isoform C [OS=Drosophila melanogaster]	0	28.982	18	7	14	4	409	46.2	5.16	19.31	7	cell organization and biogenesis;regulation of biological process	cytoskeleton	protein binding	Pf03250	43633	FBgn0082582	tmod	3R		Smooth Muscle Contraction		2	3	1.034	113.7	124.1	1.06988e+06	1.16742e+06	1.02617e+06	1.16742e+06	High	High	1	Biotin [K33; K39; K44; K50; K120; K146; K226; K231]
High	Q9NI63	FBgn0040298	Myt1	CG32417	Membrane-associated tyrosine- and threonine-specific cdc2-inhibitory kinase [OS=Drosophila melanogaster]	0	9.04	5	3	4	3	533	61.1	7.55	3.87	3	cell division;cell organization and biogenesis;metabolic process;regulation of biological process;response to stimulus	Golgi;membrane	catalytic activity;metal ion binding;nucleotide binding	Pf00069, Pf07714	38649	FBgn0040298	Myt1	3L		G2/M DNA replication checkpoint; Polo-like kinase mediated events; Cyclin A/B1/B2 associated events during G2/M transition		9	0	1.022	32	21.4	67939.9	45419.6	35451.5		Peak Found	Not Found	1	Biotin [K3; K487; K524]; Acetyl [N-Term]
High	R9S0M5	FBgn0053303	CG33303	CG33303	Dolichyl-diphosphooligosaccharide--protein glycosyltransferase subunit 1 [OS=Drosophila melanogaster]	0.007	2.356	2	1	2	1	464	52.4	8.05	1.9	1	metabolic process	endoplasmic reticulum;membrane	catalytic activity	Pf04597		FBgn0053303		2L				0	0	1.022	92.9	91	61979.1	60655.3	60778.6	60655.3	Peak Found	High	1
High	Q9VKI5	FBgn0287724	Ca-β	CG42403	Ca2+-channel-protein-beta-subunit, isoform E [OS=Drosophila melanogaster]	0	37.453	15	8	19	8	432	47.9	9.51	32.49	8	cell communication;cell organization and biogenesis;regulation of biological process;response to stimulus;transport		protein binding;transporter activity	Pf00018, Pf00625	34557	FBgn0259822	Ca-beta	2L				0	0	1.005	8.5	2	395239	91672.4	350053	4749.34	High	Peak Found	1	Biotin [K2; K3; K9; K11; K13; K149; K178; K188; K265]; Acetyl [N-Term]
High	P35416	FBgn0003149	Prm	CG5939	Paramyosin, short form [OS=Drosophila melanogaster]	0	16.708	6	3	9	1	640	74.2	9.2	15.96	3	cell organization and biogenesis	cytoplasm	catalytic activity;motor activity	Pf01576	39002	FBgn0003149	Prm	3L				0	0	1.004	125.4	124.9	68405.3	68111.8	67080.4	68111.8	High	High	1	Biotin [K175; K561; K565]
High	A0A0B4K7U5	FBgn0020279	lig	CG8715	lingerer, isoform H [OS=Drosophila melanogaster]	0	48.28	7	6	29	1	1330	134.3	6.92	73.57	6	regulation of biological process;response to stimulus	cytoplasm;nucleus	protein binding	Pf12478	35771	FBgn0020279	lig	2R				0	6	1.001	71.5	127.1	1.15073e+07	2.04493e+07	1.12693e+07	2.04336e+07	High	High	1	Biotin [K88; K1216; K1239; K1246; K1314; K1318]
High	P29613-1	FBgn0086355	Tpi	CG2171	Isoform A of Triosephosphate isomerase [OS=Drosophila melanogaster]	0	13.817	5	1	11	1	348	37.9	7.64	20.12	1	metabolic process;response to stimulus	cytosol	catalytic activity;protein binding	Pf00121	43582	FBgn0086355	Tpi	3R			Glycolysis and Gluconeogenesis; Fatty Acid Beta Oxidation 1; Beta Oxidation Meta MAPP	3	0	1	127	127.1	1.82054e+06	1821097	1.78528e+06	1821097	High	High	1	Biotin [K171]
High	Q9VKM8	FBgn0053129	CG33129	CG33129	RH51633p [OS=Drosophila melanogaster]	0	7.38	5	2	3	2	237	25.8	9.74	4.44	2	response to stimulus	membrane		Pf10151	34514	FBgn0053129	CG33129	2L				0	0	0.995	18.1	15.6	11550.7	9996.93	9228.04	2841.92	Peak Found	Peak Found	1	Biotin [K10; K14]
High	A8JUQ9	FBgn0040068	Vav	CG7893	Vav guanine nucleotide exchange factor, isoform C [OS=Drosophila melanogaster]	0	5.454	2	1	3	1	1001	113.5	6.33	8.66	1	cell organization and biogenesis;cellular component movement;defense response;metabolic process;regulation of biological process;response to stimulus		metal ion binding;protein binding	Pf00017, Pf00018, Pf00130, Pf00169, Pf00307, Pf00621, Pf07653, Pf11971, Pf14604, Pf15411	32920	FBgn0040068	vav	X				0	0	0.993	110.7	111.5	315789	318028	309672	318028	High	High	1	Biotin [K948]
High	P48809	FBgn0004838	Hrb27C	CG10377	heterogeneous nuclear ribonucleoprotein 27C [OS=Drosophila melanogaster]	0	16.975	19	4	5	4	421	44.7	6.8	13.5	4	cell communication;cellular component movement;regulation of biological process	cytoplasm;nucleus	DNA binding;protein binding;RNA binding	Pf00076, Pf13893, Pf14259	33968	FBgn0004838	Hrb27C	2L	mRNA surveillance pathway			1	0	0.992	9.4	9.1	63359	61410.8			Not Found	High	1	Biotin [K8; K121; K164; K367]
High	Q9VTE9	FBgn0261112	APP-BP1	CG7828	NEDD8-activating enzyme E1 regulatory subunit [OS=Drosophila melanogaster]	0.001	2.865	2	1	2	1	524	58.7	5.33	0	1	metabolic process	cytoplasm	catalytic activity;protein binding	Pf00899	39244	FBgn0261112	APP-BP1	3L		Neddylation		3	0	0.991	129	130.2	486339	490768	476920	490768	Peak Found	High	1	Biotin [K244]
High	Q9VR47	FBgn0041150	hoe1	CG12787	FI04465p [OS=Drosophila melanogaster]	0	12.392	4	2	4	2	846	94.8	5.67	5.52	2	transport	membrane	transporter activity	Pf00939, Pf02040, Pf03600	249663	FBgn0041150	hoe1	2L				0	0	0.988	57.1	55.3	303604	294235	287955	283681	High	Peak Found	1	Biotin [K9; K55]; Met-loss+Acetyl [N-Term]
High	Q9VXF9	FBgn0030753	rngo	CG4420	AT13091p [OS=Drosophila melanogaster]	0	11.348	3	1	6	1	458	50.5	5.16	16.24	1	cell organization and biogenesis;metabolic process	cytoplasm;cytosol;nucleus	catalytic activity;protein binding	Pf00077, Pf00240, Pf00627, Pf08284, Pf09668, Pf13650, Pf13975	32616	FBgn0030753	rngo	X				0	0	0.987	97	98.3	296194	300008	290458	300008	High	High	1	Biotin [K288]
High	Q9VCI7	FBgn0039110	RanBP3	CG10225	LD02979p [OS=Drosophila melanogaster]	0	3.186	2	1	2	1	449	47.5	4.59	3.84	1	cell organization and biogenesis;metabolic process;regulation of biological process;transport	cytoplasm;nucleus	enzyme regulator activity;protein binding		42804	FBgn0039110	RanBP3	3R				0	0	0.987	146.9	148.9	497979	504453	488334	504453	High	High	1	Biotin [K21]
High	Q9V4C8	FBgn0039904	Hcf	CG1710	host cell factor [OS=Drosophila melanogaster]	0	10.675	3	3	4	3	1500	160.1	7.68	4.25	3	cell organization and biogenesis;metabolic process;regulation of biological process	nucleus	catalytic activity;protein binding	Pf01344, Pf07646, Pf13415, Pf13418, Pf13854	43788	FBgn0039904	Hcf	4		HATs acetylate histones; UCH proteinases		7	0	0.986	112.9	174.3	214622	331311	197520	322831	High	High	1	Biotin [K694; K957; K1391]
High	Q8MQS7	FBgn0262782	Mdh1	CG5362	malate dehydrogenase [OS=Drosophila melanogaster]	0	13.959	9	1	3	1	337	36.1	7.39	11.2	1	cell communication;metabolic process		catalytic activity	Pf00056, Pf02866						Gluconeogenesis		4	0	0.983	148.2	150.8	361876	368262	354867	368262	High	High	1	Biotin [K179]
High	Q9VW34	FBgn0260653	serp	CG32209	FI03450p [OS=Drosophila melanogaster]	0	5.789	2	1	3	1	541	61.6	5.1	2.03	1	metabolic process	cytoplasm;endosome;extracellular	catalytic activity;protein binding	Pf00057, Pf01522, Pf01607	40150	FBgn0260653	serp	3L				0	0	0.98	48.7	49.7	69328.3	70776.4	67985.5	70776.4	High	High	1
Medium	A8JUQ2	FBgn0030976	CG7378	CG7378	CG7378, isoform B [OS=Drosophila melanogaster]	0.019	1.453	3	1	2	1	226	25.7	8.9	0	1	metabolic process		catalytic activity;receptor activity;signal transducer activity	Pf00102, Pf00782	32888	FBgn0030976	CG7378	X				0	0	0.978	78.4	80.2	350203	358173	343420	358173	High	Peak Found	1	Biotin [K221]
High	Q9VLV5	FBgn0261790	SmE	CG18591	Probable small nuclear ribonucleoprotein E [OS=Drosophila melanogaster]	0	11.334	23	3	7	3	94	11.1	9.63	10.76	3	cell organization and biogenesis;metabolic process	nucleus;spliceosomal complex	RNA binding	Pf01423	34080	FBgn0261790	SmE	2L	Spliceosome	mRNA Splicing - Minor Pathway; mRNA Splicing - Major Pathway	mRNA processing	7	0	0.978	110.9	139	1.06258e+06	1.33224e+06	1.042e+06	1.33224e+06	High	High	1	Biotin [K4; K8; K11]; Met-loss+Acetyl [N-Term]
Medium	Q9VMI5	FBgn0031769	CG9135	CG9135	CG9135 protein [OS=Drosophila melanogaster]	0.013	1.632	2	1	1	1	487	53.4	7.18	0	1	regulation of biological process			Pf00415, Pf13540	33850	FBgn0031769	CG9135	2L				0	0	0.976	68.1	69.7	20315.3	20811.6			Not Found	Not Found	1
High	A0A0B4KG54	FBgn0034215	Mtap	CG4802	S-methyl-5'-thioadenosine phosphorylase [OS=Drosophila melanogaster]	0	3.98	4	1	1	1	360	40.3	7.94	2.25	1	metabolic process	cytoplasm;nucleus	catalytic activity	Pf01048	36955	FBgn0034215	CG4802; Mtap	2R				0	0	0.975	140.5	144.1	166442	170683	163218	170683	Peak Found	High	1	Biotin [K134]
High	Q95TC0	FBgn0031497	SerRS	CG17259	GH04194p [OS=Drosophila melanogaster]	0.007	2.461	3	1	2	1	272	30.6	6.87	3.55	1	metabolic process	cytoplasm	catalytic activity;nucleotide binding	Pf00587		FBgn0031497		2L				0	0	0.968	135.4	139.9	76836.4	79369.3	75348.1	79369.3	High	High	1	Biotin [K25]
High	Q966S5	FBgn0032129	jp	CG4405	Junctophilin [OS=Drosophila melanogaster]	0	503.73	31	39	451	39	1054	115.9	9.91	964.94	39		membrane		Pf02493								0	0	0.966	0.9	1.3	4.29167e+06	6.4092e+06	3.55548e+06	5.58629e+06	High	Peak Found	1	Biotin [K184; K205; K224; K228; K241; K244; K255; K258; K259; K266; K278; K356; K366; K383; K385; K394; K395; K396; K471; K502; K786; K892; K926; K936; K948; K956; K957; K959; K970; K971; K1013]
High	Q9VHL2	FBgn0037632	CCT7	CG8351	LD47396p [OS=Drosophila melanogaster]	0	5.207	3	1	3	1	544	59.3	6.34	9.45	1	metabolic process	cytoplasm;cytosol	nucleotide binding;protein binding	Pf00118	41054	FBgn0037632	Tcp-1eta	3R		Association of TriC/CCT with target proteins during biosynthesis; Cooperation of PDCL (PhLP1) and TRiC/CCT in G-protein beta folding		5	0	0.965	96.6	100.1	60842.4	63056	59664	63056	High	High	1	Biotin [K264]
High	Q24400	FBgn0014863	Mlp84B	CG1019	Muscle LIM protein Mlp84B [OS=Drosophila melanogaster]	0	49.466	22	4	43	4	495	53.5	8.28	129.89	4	cell differentiation;cell organization and biogenesis;development;regulation of biological process	cytoplasm;cytoskeleton;nucleus	metal ion binding;structural molecule activity	Pf00412	40849	FBgn0014863	Mlp84B	3R				0	0	0.952	82.8	125.4	1.29884e+07	1.96669e+07	1.27256e+07	1.96549e+07	High	High	1	Biotin [K71; K180; K385; K481]
High	Q9VZQ9	FBgn0035437	Strip	CG11526	AT20596p [OS=Drosophila melanogaster]	0	11.571	4	2	8	2	882	99.7	5.44	2.46	2	cell growth;cell organization and biogenesis;regulation of biological process			Pf07923, Pf11882	38412	FBgn0035437	CG11526; Strip	3L				0	0	0.951	81.1	116.1	1.20358e+06	1.7241e+06	1.18026e+06	1.7241e+06	High	High	1	Biotin [K318; K420]
High	Q0KHS6	FBgn0030608	Lsd-2	CG9057	lipid storage droplet-2, isoform D [OS=Drosophila melanogaster]	0	12.879	10	2	8	2	318	35.6	6.29	10.4	2	cellular component movement;regulation of biological process;transport		protein binding	Pf03036	32437	FBgn0030608	Lsd-2	X				0	0	0.941	180.3	75.9	2.73052e+06	1.14961e+06	2.65964e+06	1.14961e+06	High	High	1	Biotin [K112; K134]
High	Q24150	FBgn0015268	Nap1	CG5330	Nucleosome assembly protein NAP-1 [OS=Drosophila melanogaster]	0	9.823	8	3	8	3	370	42.8	4.79	9.04	3	cell organization and biogenesis;metabolic process;regulation of biological process	cytoplasm;membrane;mitochondrion;nucleus	protein binding	Pf00956								0	0	0.932	105.3	103	680065	664767	666893	664767	High	High	1	Biotin [K137; K355]
High	Q9VL69	FBgn0025700	CG5885	CG5885	CG5885, isoform A [OS=Drosophila melanogaster]	0	3.965	6	1	1	1	190	21.6	9.57	1.81	1	cell organization and biogenesis;transport	membrane		Pf07074	34314	FBgn0025700	CG5885	2L	Protein processing in endoplasmic reticulum			1	0	0.927	21.5	23.2	7228.23	7794.54			Not Found	Not Found	1	Biotin [K8]
High	Q9VAJ9	FBgn0039674	CG1907	CG1907	CG1907 [OS=Drosophila melanogaster]	0	4.222	7	1	2	1	317	34.6	9.79	6.5	1	transport	membrane;mitochondrion	transporter activity	Pf00153	43483	FBgn0039674	CG1907	3R		Gluconeogenesis		4	0	0.924	36.4	39.4	17652	19108.2			Not Found	Not Found	1
Medium	M9MRE5	FBgn0264953	Piezo	CG44122	Piezo-type mechanosensitive ion channel component [OS=Drosophila melanogaster]	0.023	1.177	0	1	1	1	2570	291.4	8.43	0	1	regulation of biological process;response to stimulus;transport	membrane	transporter activity	Pf12166	34112	FBgn0264953	CG8486; Piezo	2L				0	0	0.922	17.7	19.2	6138.09	6659.1			Not Found	Not Found	1	Biotin [K1462]
High	A0A0B4LGI9	FBgn0022343	CG3760	CG3760	CG3760, isoform D [OS=Drosophila melanogaster]	0	19.939	17	3	15	1	264	28.8	5.31	27.24	3					37987	FBgn0022343	CG3760	2R				0	0	0.914	125.1	136.9	248801	272192	243982	272192	High	High	1	Biotin [K21; K92; K147; K148]
High	Q9VMA7	FBgn0286898	Tango1	CG11098	Transport and Golgi organization protein 1 [OS=Drosophila melanogaster]	0	21.714	3	5	5	5	1430	159	4.73	11.23	5	cell organization and biogenesis;regulation of biological process;transport	Golgi;membrane	catalytic activity;motor activity;protein binding;structural molecule activity	Pf00038, Pf01576, Pf07888, Pf07946, Pf09731, Pf14943, Pf15236	33930	FBgn0031842	Tango1	2L		Regulation of Insulin-like Growth Factor (IGF) transport and uptake by Insulin-like Growth Factor Binding Proteins (IGFBPs); Post-translational protein phosphorylation; Cargo concentration in the ER		10	0	0.897	5.8	6.3	48319.7	52876.4			Not Found	Not Found	1	Biotin [K1060; K1074; K1128; K1151]
High	Q9VN28	FBgn0037252	CG14650	CG14650	LD26442p [OS=Drosophila melanogaster]	0	35.658	9	7	9	7	970	108.3	9.58	17.25	7				Pf00226, Pf05110, Pf14901	40566	FBgn0037252	CG14650	3R				0	0	0.896	11.1	11.3	85065.5	86062.8	19287.3		Peak Found	Not Found	1	Biotin [K321; K333; K362; K413; K430; K440; K446; K454]
High	Q7K3N4	FBgn0033679	CG8888	CG8888	CG8888 [OS=Drosophila melanogaster]	0	15.846	7	2	5	2	388	43.5	8.24	10.05	2	metabolic process	membrane	catalytic activity	Pf00106	36293	FBgn0033679	CG8888	2R		Synthesis of Ketone Bodies; Utilization of Ketone Bodies		5	0	0.892	9.6	10.6	23405.1	25780.5			Not Found	High	1	Biotin [K203; K310]
High	A4VCL2	FBgn0051145	CG31145	CG31145	Extracellular serine/threonine protein CG31145 [OS=Drosophila melanogaster]	0	18.125	5	4	10	4	980	109.7	8.27	14.73	4	metabolic process	extracellular;Golgi;membrane	catalytic activity;metal ion binding;nucleotide binding;protein binding	Pf06702	42784	FBgn0051145	CG31145	3R		Regulation of Insulin-like Growth Factor (IGF) transport and uptake by Insulin-like Growth Factor Binding Proteins (IGFBPs); Post-translational protein phosphorylation		4	0	0.891	9.2	10.2	60633.9	67133.3			High	Not Found	1	Biotin [K10; K160; K163; K432]
High	Q9W392	FBgn0030086	CCT2	CG7033	CG7033 [OS=Drosophila melanogaster]	0	27.767	8	5	59	5	535	58	5.85	109.18	5	metabolic process	cytoplasm	nucleotide binding;protein binding	Pf00118	31838	FBgn0030086	CG7033	X		Association of TriC/CCT with target proteins during biosynthesis; Neutrophil degranulation; Cooperation of PDCL (PhLP1) and TRiC/CCT in G-protein beta folding		8	0	0.882	143.8	145.5	1.47776e+08	1.4949e+08	1.44914e+08	1.49486e+08	High	High	1	Biotin [K12; K45; K250; K257; K263]
High	Q9VXM4	FBgn0030703	MSBP	CG9066	LD12946p [OS=Drosophila melanogaster]	0	9.538	8	3	3	3	248	27.9	4.74	4.26	3		membrane		Pf00173	32548	FBgn0030703	MSBP	X		Neutrophil degranulation		3	0	0.877	22.8	30.2	26206.5	34788.4	4977.29	5784.29	Peak Found	Peak Found	1	Biotin [K179; K213]
High	Q9VQU8	FBgn0263846	CG43707	CG43707	Uncharacterized protein, isoform C [OS=Drosophila melanogaster]	0.008	2.075	1	1	1	1	1742	194.3	7.02	2	1			protein binding	Pf00169, Pf00595, Pf13180, Pf15413	33601	FBgn0263846	CG31772; CG43707	2L				0	0	0.877	130.3	148.6	11366.3	12961.2		12961.2	Not Found	High	1	Biotin [K1527]
High	Q6NR00	FBgn0032208	Ufd4	CG5604	LP05936p [OS=Drosophila melanogaster]	0	15.136	2	4	7	4	2727	302	5.43	16.1	4	metabolic process	nucleus	catalytic activity;metal ion binding;protein binding	Pf00023, Pf00632, Pf00754, Pf06701, Pf07738, Pf12796, Pf13606, Pf13637, Pf13857								0	0	0.868	116	142.6	2.01628e+06	2.47809e+06	1.97284e+06	2.47809e+06	High	High	1	Biotin [K220; K1424; K1495; K1616]
Medium	P41093	FBgn0010409	RpL18A	CG6510	60S ribosomal protein L18a [OS=Drosophila melanogaster]	0.011	1.756	3	1	3	1	177	21	10.62	3.41	1	metabolic process	ribosome	RNA binding;structural molecule activity	Pf01775	36985	FBgn0010409	RpL18A	2R	Ribosome	Formation of a pool of free 40S subunits; GTP hydrolysis and joining of the 60S ribosomal subunit; L13a-mediated translational silencing of Ceruloplasmin expression; SRP-dependent cotranslational protein targeting to membrane; Nonsense Mediated Decay (NMD) enhanced by the Exon Junction Complex (EJC); Nonsense Mediated Decay (NMD) independent of the Exon Junction Complex (EJC)		13	0	0.866	73	84.3	418773	483397	410662	483397	High	High	1
High	Q95RG8	FBgn0033539	Git	CG16728	G protein-coupled receptor kinase interacting ArfGAP [OS=Drosophila melanogaster]	0	9.902	5	2	4	2	731	80.7	6.44	6.04	2	metabolic process;regulation of biological process;transport	cytoplasm;cytoskeleton	catalytic activity;enzyme regulator activity;metal ion binding;protein binding;structural molecule activity	Pf00023, Pf01412, Pf08518, Pf12205, Pf12796, Pf13606, Pf13637, Pf13857	36122	FBgn0033539	Git	2R	Endocytosis			1	0	0.859	102.9	96.5	238114	223122	220213	202798	High	High	1	Biotin [K13; K589]
High	A0A0B4LGB7	FBgn0263006	SERCA	CG3725	Calcium-transporting ATPase [OS=Drosophila melanogaster]	0	10.817	3	2	3	2	999	109.3	5.45	6.33	2	cell communication;cell differentiation;cellular homeostasis;metabolic process;regulation of biological process;response to stimulus;transport	endoplasmic reticulum;membrane	catalytic activity;metal ion binding;nucleotide binding;protein binding;transporter activity	Pf00122, Pf00689, Pf00690, Pf00702, Pf08282, Pf12710, Pf13246	49297	FBgn0263006	Ca-P60A; SERCA	2R				0	0	0.853	19.1	22.5	4174.28	4894.66			Not Found	High	1	Biotin [K234; K713]
High	P07486	FBgn0001091	Gapdh1	CG12055	glyceraldehyde-3-phosphate dehydrogenase 1 [OS=Drosophila melanogaster]	0	71.635	41	14	58	4	332	35.3	8.18	110.57	14	metabolic process	cytoplasm	catalytic activity;nucleotide binding	Pf00044, Pf02800	35728	FBgn0001091	Gapdh1	2R	Carbon metabolism; Metabolic pathways; Glycolysis / Gluconeogenesis; Biosynthesis of amino acids	Gluconeogenesis; Glycolysis		9	10	0.848	159.9	98.6	3.67329e+07	2.26569e+07	3.59934e+07	2.26337e+07	High	High	1	Biotin [K3; K110; K191; K216; K224; K248; K258; K264; K268; K303]; Met-loss+Acetyl [N-Term]
High	E1JGP2	FBgn0050296	RIC-3	CG30296	RIC-3, isoform N [OS=Drosophila melanogaster]	0	15.883	13	5	8	1	474	51.8	6.28	11.37	5	cell communication;metabolic process	membrane	protein binding	Pf15361	37384	FBgn0050296	RIC-3	2R				0	3	0.843	43.9	83	139229	262994	116325	253399	Not Found	Not Found	1	Biotin [K8; K261; K306; K365]; Met-loss [N-Term]
High	Q6NNW7	FBgn0266696	Svil	CG45186	AT07527p [OS=Drosophila melanogaster]	0	58.817	8	11	30	1	1796	194.7	8.94	58.02	11	cell organization and biogenesis		protein binding									0	0	0.833	88	105.6	274716	329598	269395	329598	Peak Found	High	1	Biotin [K79; K157; K230; K603; K713; K721; K820; K821; K1128; K1142; K1170; K1173]
High	P52029	FBgn0003074	Pgi	CG8251	glucose-6-phosphate isomerase [OS=Drosophila melanogaster]	0	17.718	9	5	8	5	558	62.3	7.12	13.73	5	metabolic process	cytoplasm	catalytic activity	Pf00342	35886	FBgn0003074	Pgi	2R	Metabolic pathways; Pentose phosphate pathway; Carbon metabolism; Starch and sucrose metabolism; Glycolysis / Gluconeogenesis; Amino sugar and nucleotide sugar metabolism	Gluconeogenesis; Glycolysis; TP53 Regulates Metabolic Genes; Neutrophil degranulation	Glycolysis and Gluconeogenesis	20	0	0.833	115	163	323163	458062	316904	458062	High	High	1	Biotin [K24; K366; K370; K373; K485]
High	B7YZD8	FBgn0033504	CAP	CG18408	CAP, isoform Q [OS=Drosophila melanogaster]	0	238.404	16	31	220	0	2412	271.9	5.82	394.58	31	cell organization and biogenesis;cellular component movement		protein binding	Pf00018, Pf07653, Pf14604	36084	FBgn0033504	CAP	2R		Smooth Muscle Contraction		2	32	0.832	105.7	171.7	1.40533e+08	2.28284e+08	1.37794e+08	2.28266e+08	Not Found	Not Found	1	Biotin [K157; K376; K449; K782; K1038; K1146; K1177; K1203; K1299; K1322; K1596; K1601; K1643; K1664; K1675; K1681; K1808; K1811; K1951; K1958; K2014; K2028; K2047; K2062; K2067; K2076; K2111; K2133; K2151; K2157; K2343]
High	Q9VQK8	FBgn0031494	CG17219	CG17219	FI02048p [OS=Drosophila melanogaster]	0	3.497	3	1	4	1	307	35.1	4.79	8.85	1	metabolic process	cytoplasm;nucleus	catalytic activity	Pf08242, Pf13489	33515	FBgn0031494	CG17219	2L				0	0	0.83	106.8	128.7	120573	145327	118238	145327	High	High	1	Acetyl [N-Term]; Biotin [K3]
High	Q8MR62	FBgn0036237	viaf	CG18593	Viral IAP-associated factor homolog [OS=Drosophila melanogaster]	0	14.046	13	3	23	3	240	27.4	4.86	22.23	3	cell death;metabolic process;regulation of biological process	cytoplasm	catalytic activity	Pf02114	39364	FBgn0036237	viaf	3L				0	0	0.826	149.5	96.8	8.21008e+07	5.31794e+07	8.05107e+07	5.31794e+07	High	High	1	Biotin [K17; K25; K227]
High	Q9VWL4	FBgn0030990	CG7556	CG7556	CG7556, isoform A [OS=Drosophila melanogaster]	0	4.63	2	1	1	1	522	60	7.33	1.73	1		membrane;nucleus	DNA binding	Pf00226, Pf00249, Pf13921	32902	FBgn0030990	CG7556	X	Protein processing in endoplasmic reticulum			1	0	0.824	58.3	70.8	6670.59	8097.05			Not Found	Not Found	1	Biotin [K381]
High	A1Z8A7	FBgn0033538	CG11883	CG11883	Uncharacterized protein, isoform A [OS=Drosophila melanogaster]	0	6.157	3	2	3	2	732	80.6	5.9	2.03	2	metabolic process		catalytic activity;nucleotide binding	Pf00149, Pf02872, Pf09587	36121	FBgn0033538	CG11883	2R				0	0	0.824	119.1	144.7	21853	26533.2	21429.7	26533.2	High	High	1	Biotin [K638; K646]
High	Q9VWG1	FBgn0031037	CG14207	CG14207	LD37169p [OS=Drosophila melanogaster]	0	27.669	49	5	15	5	183	20.8	5.94	36.43	5	metabolic process	cytosol	protein binding	Pf00011	32955	FBgn0031037	CG14207	X				0	0	0.817	146.2	104.6	1.54835e+06	1.10764e+06	1.49273e+06	1.09674e+06	High	High	1	Biotin [K12; K73; K131; K145; K183]
High	Q8SWU2	FBgn0036888	CG9330	CG9330	RE26764p [OS=Drosophila melanogaster]	0	10.501	6	3	4	3	638	71.5	7.99	6.04	3	metabolic process		catalytic activity;nucleotide binding	Pf00005, Pf03205, Pf12848, Pf13304		FBgn0036888		3L				0	0	0.813	128	164.7	305340	393040	299426	393040	High	High	1	Biotin [K71; K80; K146]
Medium	Q8SXM2	FBgn0040207	kat80	CG13956	Katanin p80 WD40 repeat-containing subunit B1 [OS=Drosophila melanogaster]	0.023	1.266	1	1	1	1	819	91.6	7.09	2.51	1	cell division	cytoplasm;cytoskeleton;cytosol	protein binding	Pf00400, Pf13925								0	0	0.797	125.1	156.9	18048.7	22633.5	17699.1		High	Not Found	1	Biotin [K579]
High	Q9VVB7	FBgn0261565	Lmpt	CG42679	FI02842p [OS=Drosophila melanogaster]	0	6.63	3	1	6	1	339	38.8	7.56	9.49	1	defense response;response to stimulus		metal ion binding	Pf00412	39889	FBgn0261565	Lmpt	3L				0	0	0.793	108	164	455889	691997	447059	691997	High	High	1	Biotin [K52]
Medium	Q8MT80	FBgn0266438	PIG-Z	CG45068	GPI mannosyltransferase 4 [OS=Drosophila melanogaster]	0.022	1.334	1	1	1	1	696	80.2	9.1	0	1	metabolic process	endoplasmic reticulum;membrane	catalytic activity	Pf03901	19835548	FBgn0266438	CG3419; CG45068	2R	Glycosylphosphatidylinositol (GPI)-anchor biosynthesis	Synthesis of glycosylphosphatidylinositol (GPI)		5	0	0.787	23.9	30.3	16668.3	21184.4			Not Found	Not Found	1	Biotin [K200]
High	Q8T0Q4	FBgn0086656	shrb	CG8055	GH13992p [OS=Drosophila melanogaster]	0	3.492	5	1	4	1	226	25.4	4.81	5.04	1	cell division;cell organization and biogenesis;metabolic process;regulation of biological process;transport	endosome	protein binding	Pf03357	35933	FBgn0086656	shrb	2R	Endocytosis	Macroautophagy; Endosomal Sorting Complex Required For Transport (ESCRT)		6	0	0.783	113.2	144.5	161431	206041	158305	206041	High	High	1	Biotin [K6]; Met-loss+Acetyl [N-Term]
High	E6EK17	FBgn0259214	PMCA	CG42314	Calcium-transporting ATPase [OS=Drosophila melanogaster]	0	14.162	2	2	12	2	1187	130.8	6.65	22.16	2	cellular homeostasis;transport	membrane	catalytic activity;metal ion binding;nucleotide binding;transporter activity	Pf00122, Pf00689, Pf00690, Pf00702, Pf08282, Pf12424, Pf12710, Pf13246	43787	FBgn0259214	PMCA	4		Reduction of cytosolic Ca++ levels; Ion transport by P-type ATPases; Ion homeostasis		10	0	0.781	198.6	48.2	6.01377e+06	1.45877e+06	5.89157e+06	1.45877e+06	High	High	1	Biotin [K305; K771]
High	Q9V4F9	FBgn0039923	MED26	CG1793	Mediator of RNA polymerase II transcription subunit 26 [OS=Drosophila melanogaster]	0	7.009	1	2	2	2	1483	165.4	7.21	0	2	metabolic process;regulation of biological process;transport	chromosome;nucleus	DNA binding	Pf08711	43816	FBgn0039923	MED26	4		Generic Transcription Pathway		3	0	0.78	133.3	117	86233.7	75686.8	77228.9	59355.8	High	High	1	Biotin [K341; K1204]
High	Q86DS1	FBgn0029676	HIP-R	CG2947	Hsc70-interacting protein 2 [OS=Drosophila melanogaster]	0.007	2.408	3	1	1	1	377	41	5.35	2.11	1	metabolic process	cytoplasm;cytosol	protein binding	Pf07719, Pf13414, Pf13432	31335; 318211	FBgn0260484; FBgn0029676	HIP-R; HIP	X		Regulation of HSF1-mediated heat shock response		4	0	0.769	96.4	125.4	24272.3	31565.1	23802.2	31565.1	High	Peak Found	1	Biotin [K358]
High	Q9W1X4	FBgn0010660	Nup214	CG3820	Nuclear pore complex protein Nup214 [OS=Drosophila melanogaster]	0	5.239	1	1	3	1	1711	175.1	8.75	1.67	1	cell organization and biogenesis;regulation of biological process;transport	nucleus	protein binding;structural molecule activity;transporter activity		46091	FBgn0010660	Nup214	2R	RNA transport	snRNP Assembly; Transcriptional regulation by small RNAs; Transport of Mature mRNA derived from an Intron-Containing Transcript; Nuclear Pore Complex (NPC) Disassembly; SUMOylation of chromatin organization proteins; Regulation of HSF1-mediated heat shock response; SUMOylation of DNA replication proteins		26	0	0.765	68.8	90	135809	177501	133178	177501	Peak Found	High	1	Biotin [K464]
High	Q9VU75	FBgn0036364	CG14109	CG14109	RH45712p [OS=Drosophila melanogaster]	0	12.559	9	2	6	2	243	27.2	4.78	13.93	2					39512	FBgn0036364	CG14109	3L				0	0	0.763	111.8	135.9	1.25655e+06	1.52711e+06	1.23221e+06	1.52711e+06	High	High	1	Biotin [K128; K233]
High	A9UNH8	FBgn0266758	Esyt2	CG6643	RE26910p [OS=Drosophila melanogaster]	0	22.869	7	4	10	4	849	94.4	6.09	19.3	4		membrane	protein binding	Pf00168						Glycosphingolipid metabolism		4	0	0.761	38.8	37.9	192886	188502	163838	188502	High	High	1	Biotin [K196; K370; K639; K659]
High	Q9VAW5	FBgn0261618	larp	CG42551	La-related protein 1 [OS=Drosophila melanogaster]	0	26.18	5	7	14	7	1673	178	9.6	26.12	7	cell death;cell organization and biogenesis	cytoplasm;cytosol;mitochondrion	protein binding;RNA binding	Pf05383	53567	FBgn0261618	larp	3R				0	0	0.76	104.6	152.7	625165	912555	579973	912555	High	High	1	Biotin [K40; K65; K274; K403; K972; K1068; K1135]
High	Q8IQ27-2	FBgn0031187	Usp2	CG14619	Isoform A of Ubiquitin carboxyl-terminal hydrolase Usp2 [OS=Drosophila melanogaster]	0	8.825	3	2	6	2	856	91.9	9.07	11.02	2	metabolic process;regulation of biological process		catalytic activity;protein binding	Pf00443, Pf13423	33132	FBgn0031187	CG14619; Usp2	X		Ub-specific processing proteases		4	0	0.76	122.4	148.3	666851	807467	653935	807467	High	High	1	Biotin [K458; K517]
High	O76248	FBgn0002566	lt	CG18028	LIGHT protein [OS=Drosophila melanogaster]	0.001	2.886	2	1	1	1	841	96.8	6.9	0	1	cell communication;cell organization and biogenesis;metabolic process;regulation of biological process;response to stimulus;transport		metal ion binding;protein binding	Pf00637, Pf13639								0	0	0.758	89.7	118.3	10103.5	13324.1	9907.77	13324.1	Peak Found	Peak Found	1	Biotin [K730]
High	Q9W423	FBgn0040918	schlank	CG3576	LD18904p [OS=Drosophila melanogaster]	0	8.144	5	2	2	2	400	46.3	9.41	5.38	2	metabolic process;regulation of biological process;response to stimulus	endoplasmic reticulum;membrane;nucleus	catalytic activity;DNA binding	Pf03798	50392	FBgn0040918	schlank	X	Sphingolipid metabolism; Metabolic pathways	Sphingolipid de novo biosynthesis		6	0	0.757	77.5	102.4	14802.7	19552.7			Not Found	Not Found	1	Biotin [K369; K378]
High	Q9VCH5	FBgn0039120	Nup98-96	CG10198	nucleoporin 98-96kD, isoform A [OS=Drosophila melanogaster]	0	12.889	3	4	5	4	1960	210	6.52	11.23	4	cell organization and biogenesis;regulation of biological process;response to stimulus;transport	chromosome;cytoplasm;nucleus	DNA binding;protein binding;RNA binding;structural molecule activity;transporter activity	Pf04096, Pf12110, Pf13634	42816	FBgn0039120	Nup98; Nup98-96	3R		snRNP Assembly; Transcriptional regulation by small RNAs; Transport of Mature mRNA derived from an Intron-Containing Transcript; Nuclear Pore Complex (NPC) Disassembly; SUMOylation of chromatin organization proteins; Regulation of HSF1-mediated heat shock response; SUMOylation of DNA replication proteins	Equilibrium Signalling Pathway of Differentiated Cells	26	0	0.757	106.5	62.7	582154	342667	549022	342667	High	High	1	Biotin [K657; K666; K800; K1184]
High	Q7Z2C9	FBgn0037137	Nopp140	CG7421	Nopp140-like nucleolar protein [OS=Drosophila melanogaster]	0	4.461	3	2	2	2	720	72.2	9.09	3.67	2	metabolic process					FBgn0037137		3L				0	0	0.756	92.4	118.3	27390.7	35077.2		35077.2	Not Found	High	1	Biotin [K401; K428; K434; K830]
Medium	M9PC59	FBgn0031637	mxt	CG2950	mextli, isoform G [OS=Drosophila melanogaster]	0.022	1.334	1	1	1	1	631	67.7	6.44	0	1	cell communication;regulation of biological process	cytoplasm	protein binding;RNA binding	Pf00013, Pf13014	33686	FBgn0031637	CG2950; mxt	2L				0	0	0.744	95.8	128.7	7728.64	10381.2	7578.94	10381.2	Peak Found	High	1	Biotin [K526]
High	Q9VXK6	FBgn0030719	eIF5	CG9177	Eukaryotic translation initiation factor 5 [OS=Drosophila melanogaster]	0	4.38	3	1	3	1	464	51.7	5.26	7.32	1	metabolic process	cytosol	nucleotide binding;protein binding;RNA binding	Pf01873, Pf02020	32566	FBgn0030719	eIF5	X	RNA transport; Apoptosis - fly	Ribosomal scanning and start codon recognition; GTP hydrolysis and joining of the 60S ribosomal subunit	Translation Factors	9	0	0.736	119.5	162.3	95441.7	129658	93593.1	129658	High	High	1	Biotin [K388]
High	Q9GQP6	FBgn0039509	bigmax	CG3350	bhlhzip transcription factor bigmax [OS=Drosophila melanogaster]	0	5.414	5	1	3	1	254	28.8	5.5	7.33	1	cell organization and biogenesis;regulation of biological process;response to stimulus		protein binding	Pf00010						ChREBP activates metabolic gene expression		3	0	0.732	98.8	135.1	88119.1	120428	86412.3	120428	High	High	1	Biotin [K133]
High	M9PIF1	FBgn0037074	Tbc1d8-9	CG7324	CG7324, isoform B [OS=Drosophila melanogaster]	0.009	1.959	1	1	1	1	1256	143.2	5.97	0	1	regulation of biological process;transport		enzyme regulator activity;metal ion binding;protein binding	Pf00566, Pf02893	40361	FBgn0037074	CG7324	3L				0	0	0.727	84.4	116	86845.7	119384	85163.6	119384	High	Peak Found	1	Biotin [K264]
High	Q7JWR9	FBgn0033317	CG8635	CG8635	Zinc finger CCCH domain-containing protein 15 homolog [OS=Drosophila melanogaster]	0	9.57	5	2	5	2	404	45.3	5.55	8.19	2			metal ion binding	Pf00642	35850	FBgn0033317	CG8635	2R				0	0	0.727	103.8	160.4	448823	693766	440130	693766	High	High	1	Biotin [K82; K275]
Medium	Q9Y090	FBgn0013563	Pex1	CG6760	L(3)70Da [OS=Drosophila melanogaster]	0.011	1.813	1	1	3	1	1006	113.8	7.56	1.75	1	cell division;cell organization and biogenesis;transport	membrane	catalytic activity;nucleotide binding	Pf00004, Pf05729, Pf07728, Pf09262, Pf13191, Pf13207, Pf13401								0	0	0.723	114	157.7	313581	433911	307508	433911	High	High	1	Biotin [K1001]
High	Q8IHB4	FBgn0001124	Got1	CG8430	AT16867p [OS=Drosophila melanogaster]	0	4.553	3	1	1	1	448	49.7	8.5	0	1	metabolic process	cytosol;organelle lumen	catalytic activity	Pf00155						Gluconeogenesis; Amino acid synthesis and interconversion (transamination)		6	0	0.722	108.9	150.9	263290	364786	258190	364786	Peak Found	High	1	Biotin [K333]
High	C9QP52	FBgn0020389	Papss	CG8363	RE15281p [OS=Drosophila melanogaster]	0	7.108	3	2	2	2	712	80.7	8.22	2.52	2	metabolic process		catalytic activity;nucleotide binding	Pf01583, Pf01747, Pf13207, Pf13238, Pf13481, Pf13671, Pf14306		FBgn0020389		3L		Transport and synthesis of PAPS		7	0	0.719	118.5	164.9	127153	176912	124690	176912	Peak Found	High	1	Biotin [K174]
High	Q9VF78	FBgn0026634	Cog2	CG6177	Conserved oligomeric Golgi complex subunit 2 [OS=Drosophila melanogaster]	0.007	2.135	2	1	1	1	710	81.1	6.77	0	1	cell organization and biogenesis;transport	Golgi;membrane	transporter activity	Pf06148, Pf12022	41870	FBgn0026634	ldlCp	3R		Intra-Golgi traffic; COPI-mediated anterograde transport		10	0	0.717	80.9	112.7	21268	29644.4		29644.4	Not Found	Peak Found	1	Biotin [K7]
High	Q9VKJ1	FBgn0032348	CG4751	CG4751	MPN domain-containing protein CG4751 [OS=Drosophila melanogaster]	0.007	2.279	2	1	1	1	1412	149.9	5.35	3.04	1	metabolic process		catalytic activity;metal ion binding;protein binding	Pf01398, Pf14464, Pf15402	34551	FBgn0032348	CG4751	2L		Metalloprotease DUBs		4	0	0.717	115.8	161.4	18563.5	25873.8		25873.8	Not Found	High	1	Biotin [K1234]
High	Q9VL70	FBgn0040064	yip2	CG4600	HL08109p [OS=Drosophila melanogaster]	0	4.824	4	1	2	1	398	41.6	8.51	4.69	1	metabolic process	mitochondrion	catalytic activity	Pf00108, Pf02803	34313	FBgn0040064	yip2	2L	Fatty acid degradation; Metabolic pathways; Fatty acid metabolism; Fatty acid elongation; Valine, leucine and isoleucine degradation	Mitochondrial Fatty Acid Beta-Oxidation	Fatty Acid Biosynthesis	10	0	0.716	116.3	162.4	75392.6	105254	73932.4	105254	High	High	1	Biotin [K236]
High	Q961K9	FBgn0035266	Gk2	CG7995	GH18690p [OS=Drosophila melanogaster]	0	3.323	3	1	1	1	576	64.6	8.22	0	1	metabolic process		catalytic activity	Pf00370, Pf02782						Triglyceride biosynthesis		4	0	0.706	121.8	172.5	88360.6	125121	86649.1	125121	Peak Found	High	1	Biotin [K23]
High	Q9VKZ8	FBgn0032216	Usp14	CG5384	LP08774p [OS=Drosophila melanogaster]	0.007	2.411	2	1	3	1	475	53.7	6.25	5.63	1	metabolic process;regulation of biological process;response to stimulus	cytosol;nucleus	catalytic activity;protein binding	Pf00240, Pf00443, Pf13423	34387	FBgn0032216	CG5384; Usp14	2L		Degradation of PER; Ub-specific processing proteases; Ubiquitination and proteolysis of phosphorylated CI; Degradation of NF-kappa-B inhibitor, CACT; Degradation of CLK; Degradation of TIM; Ubiquitination and degradation of phosphorylated ARM; Degradation of CRY; Nuclear CI is degraded		20	0	0.704	105.7	150.1	1.01315e+06	1.43947e+06	993530	1.43947e+06	High	High	1	Biotin [K323]
High	A0A0B4KFS5	FBgn0034075	Asph	CG8421	aspartyl beta-hydroxylase, isoform L [OS=Drosophila melanogaster]	0	5.314	2	2	10	2	991	113.3	4.37	0	2	metabolic process	membrane	catalytic activity;protein binding	Pf05118	36778	FBgn0034075	Asph	2R				0	0	0.702	7.8	3.3	5.69031e+06	2.4111e+06	5576960	2.3957e+06	High	High	1	Biotin [K470; K474; K531]
High	Q9NIW0	FBgn0002719	Men	CG10120	malic enzyme [OS=Drosophila melanogaster]	0	32.417	10	5	25	5	578	63.9	6.48	44.46	5	metabolic process;regulation of biological process	cytosol	catalytic activity;metal ion binding;nucleotide binding	Pf00390, Pf03949								0	0	0.7	79.3	170.4	5.55057e+06	1.19229e+07	5.44306e+06	1.19229e+07	High	High	1	Biotin [K10; K44; K148; K364; K371]
High	M9PHV4	FBgn0259700	CG42354	CG42354	Uncharacterized protein, isoform F [OS=Drosophila melanogaster]	0	6.536	6	1	2	1	503	56.7	6.07	7	1					7354437	FBgn0259700	CG42354	X				0	0	0.699	0.9	1.3	2814.42	4024.85			High	Not Found	1	Biotin [K15]
High	A1Z713	FBgn0033194	Vps13	CG2093	Vacuolar protein sorting-associated protein 13 [OS=Drosophila melanogaster]	0	28.442	3	5	12	5	3321	374.3	5.85	33.35	5	metabolic process;transport	endosome;membrane		Pf06650, Pf12624	35693	FBgn0033194	Vps13	2R				0	0	0.699	103.9	102.5	487348	480551	464637	463228	High	High	1	Biotin [K419; K1598; K3054; K3061; K3096]
High	Q9VQ61	FBgn0001125	Got2	CG4233	aspartate aminotransferase [OS=Drosophila melanogaster]	0	4.865	5	1	1	1	424	47.2	8.78	3.28	1	cell organization and biogenesis;metabolic process	mitochondrion;organelle lumen	catalytic activity	Pf00155	33373	FBgn0001125	Got2	2L	Biosynthesis of amino acids; Phenylalanine, tyrosine and tryptophan biosynthesis; 2-Oxocarboxylic acid metabolism; Tyrosine metabolism; Arginine and proline metabolism; Alanine, aspartate and glutamate metabolism; Carbon metabolism; Arginine biosynthesis; Phenylalanine metabolism; Metabolic pathways; Cysteine and methionine metabolism		Glycolysis and Gluconeogenesis	12	0	0.695	30.8	44.3	164442	236595	161257	236595	Peak Found	High	1	Biotin [K410]
High	A1ZBE9	FBgn0034401	MetRS	CG15100	methionyl-tRNA synthetase [OS=Drosophila melanogaster]	0	19.812	3	3	10	3	1022	112.4	8.51	16.73	3	metabolic process	cytoplasm;cytosol	catalytic activity;nucleotide binding;protein binding	Pf00133, Pf00458, Pf09334, Pf14497	37177	FBgn0034401	CG15100; MetRS	2R	Selenocompound metabolism; Aminoacyl-tRNA biosynthesis			2	0	0.693	115	164.4	489744	700521	480259	700521	High	High	1	Biotin [K849; K858; K916]
High	P36188-3	FBgn0283471	wupA	CG7178	Isoform 2 of Troponin I [OS=Drosophila melanogaster]	0	28.711	31	9	199	9	208	24.5	9.74	106.36	9	cell organization and biogenesis;cellular homeostasis;response to stimulus	nucleus	protein binding	Pf00992	32794	FBgn0004028	wupA	X				0	0	0.691	84.7	114.8	1.25888e+09	1.70649e+09	1.23449e+09	1.70648e+09	High	High	1	Biotin [K10; K97; K148; K170; K174; K175; K192; K194]
High	Q86NS6	FBgn0024556	mEFTu1	CG6050	Elongation factor Tu [OS=Drosophila melanogaster]	0	4.147	3	1	1	1	489	54	8.03	2.61	1	metabolic process		catalytic activity;nucleotide binding;RNA binding	Pf00009, Pf03143, Pf03144								0	0	0.688	32.9	47.8	6943.35	10088.6			Not Found	Not Found	1
High	Q9VY76	FBgn0052626	AMPdeam	CG32626	AMP deaminase [OS=Drosophila melanogaster]	0	16.222	9	5	6	4	771	89.2	5.97	9.73	5	metabolic process	cytosol	catalytic activity;metal ion binding	Pf00962	32352	FBgn0052626	CG32626; AMPdeam	X		Purine salvage; Neutrophil degranulation		7	0	0.688	124.5	114.3	208374	191408	182055	191408	High	High	1	Biotin [K11; K80; K211; K395; K418]; Acetyl [N-Term]
High	Q9VZ20	FBgn0030276	Dlic	CG1938	dynein light intermediate chain, isoform A [OS=Drosophila melanogaster]	0	10.909	7	2	4	2	493	54.4	6.02	7.14	2	cell organization and biogenesis;cellular component movement;regulation of biological process;transport	cytoplasm	catalytic activity;motor activity;protein binding	Pf05783	32057	FBgn0030276	Dlic	X	Phagosome	HSP90 chaperone cycle for steroid hormone receptors (SHR); Neutrophil degranulation; COPI-mediated anterograde transport; COPI-independent Golgi-to-ER retrograde traffic		18	0	0.685	89.5	103.8	21756.3	25231.6	17142.7	25231.6	High	High	1	Biotin [K403; K431]
High	A1ZAC7	FBgn0025519	fidipidine	CG7773	fidipidine [OS=Drosophila melanogaster]	0.007	2.402	2	1	1	1	595	69.3	5.85	0	1	transport			Pf09726, Pf09762, Pf13166	36808	FBgn0025519	fidipidine	2R				0	0	0.684	73.2	107	639108	934763	626729	934763	Peak Found	Peak Found	1	Biotin [K15]
High	A1Z7Y7	FBgn0259678	sqa	CG42347	spaghetti-squash activator, isoform C [OS=Drosophila melanogaster]	0	35.583	11	7	19	7	888	97.5	5.71	37.83	7	metabolic process;regulation of biological process	membrane	catalytic activity;enzyme regulator activity;nucleotide binding;receptor activity;signal transducer activity	Pf00069, Pf06293, Pf07714	36002	FBgn0259678	CG42347; sqa	2R		RHO GTPases activate PAKs		4	0	0.682	118.6	132.2	5.16043e+06	5.75111e+06	5.03858e+06	5.75111e+06	High	High	1	Biotin [K272; K381; K519; K553; K640; K665; K728]
High	C3KKC3	FBgn0029840			MIP06744p [OS=Drosophila melanogaster]	0	4.257	1	1	3	1	1621	177	8.28	4.21	1	cell organization and biogenesis;regulation of biological process;response to stimulus		protein binding	Pf14538						HSF1-dependent transactivation; Regulation of PTEN gene transcription; Energy dependent regulation of mTOR by LKB1-AMPK; mTORC1-mediated signalling; Macroautophagy; TP53 Regulates Metabolic Genes		18	0	0.677	109	161	55306	81715.2	54234.8	81715.2	High	High	1	Biotin [K161]
High	Q8SXX4-2	FBgn0261555	CG42673	CG42673	Isoform 2 of Capon-like protein [OS=Drosophila melanogaster]	0	4.736	3	2	2	2	904	99	9.39	3.06	2					39111	FBgn0261555	CG42673	3L				0	0	0.675	42	74.3	15687.3	27737.2	9060.75		High	Not Found	1	Biotin [K32; K882]
High	P16914-1	FBgn0260400	elav	CG4262	Protein elav [OS=Drosophila melanogaster]	0	15.733	8	2	8	2	483	50.8	9	12.77	2	regulation of biological process	nucleus	RNA binding;translation regulator activity	Pf00076, Pf13893, Pf14259	31000	FBgn0260400	elav	X		mRNA Splicing - Major Pathway; HuR (ELAVL1) binds and stabilizes mRNA		6	0	0.675	98.4	151	1.94709e+06	2.98869e+06	1.90938e+06	2.98869e+06	High	High	1	Biotin [K335; K363]
High	Q9VTU4	FBgn0036258	eIF3l	CG5642	eukaryotic translation initiation factor 3 subunit L [OS=Drosophila melanogaster]	0.001	2.556	2	1	1	1	539	63.2	5.96	0	1	cell organization and biogenesis;metabolic process	cytoplasm;cytosol	protein binding;RNA binding	Pf10255	39386	FBgn0036258	CG5642	3L		Formation of a pool of free 40S subunits; Ribosomal scanning and start codon recognition; Translation initiation complex formation; GTP hydrolysis and joining of the 60S ribosomal subunit; L13a-mediated translational silencing of Ceruloplasmin expression; Formation of the ternary complex, and subsequently, the 43S complex		11	0	0.673	108	160.4	75314.6	111903	73855.9	111903	Peak Found	High	1	Biotin [K526]
High	A1ZA83	FBgn0034066	EMC7	CG8397	CG8397 [OS=Drosophila melanogaster]	0.001	2.826	4	1	2	1	245	27.8	8.63	0	1		membrane	protein binding	Pf09430	36767	FBgn0034066	CG8397	2R				0	0	0.671	15.8	23.6	8612.91	12836.3	8446.09	12836.3	Peak Found	Peak Found	1	Biotin [K230]
High	Q8SZK9	FBgn0287234	slf	CG3244	C-type lectin 27kD, isoform A [OS=Drosophila melanogaster]	0	3.979	5	1	2	1	231	26.3	8.16	1.68	1					33678	FBgn0031629	Clect27	2L				0	0	0.67	57.6	85.9	248140	370273	243333	370273	High	Peak Found	1
High	A0A0B4JCU3	FBgn0261564	ReepA	CG42678	REEP1 homolog, isoform I [OS=Drosophila melanogaster]	0	33.477	14	6	13	6	716	80.6	5.69	41.06	6	response to stimulus	endoplasmic reticulum;membrane		Pf03134	37643	FBgn0261564	CG42678; Reep1	2R				0	0	0.667	36.8	85.8	335201	781712	300294	728769	High	High	1	Biotin [K49; K271; K296; K372; K411]
High	Q9VWH7	FBgn0027621	Pfrx	CG3400	6-phosphofructo 2-kinase/fructose 2,6-bisphosphatase long form [OS=Drosophila melanogaster]	0	17.049	6	3	6	3	716	79.1	6.43	17.14	3	metabolic process	cytoplasm	catalytic activity;nucleotide binding	Pf00300, Pf01591, Pf13207, Pf13671	32938	FBgn0027621	Pfrx	X		Glycolysis		4	0	0.659	105.5	137.5	1.37939e+06	1.79808e+06	1.35267e+06	1.79808e+06	High	High	1	Biotin [K202; K203; K302]
High	Q9W2J5	FBgn0265180	CG44245	CG44245	Uncharacterized protein, isoform A [OS=Drosophila melanogaster]	0	144.767	54	28	107	28	436	49.2	6.24	186.62	28	metabolic process	cytosol	catalytic activity		37419; 19835749	FBgn0265180	Glycogenin; CG44245	2R				0	0	0.658	101.8	161.8	3.72853e+07	5.92593e+07	3.65455e+07	5.92412e+07	High	High	1	Biotin [K3; K19; K81; K118; K135; K146; K164; K167; K204; K213; K230; K272; K301; K307; K316; K323; K401; K407; K412]; Met-loss+Acetyl [N-Term]
High	Q27580	FBgn0014455	Ahcy	CG11654	Adenosylhomocysteinase [OS=Drosophila melanogaster]	0	19.006	11	3	9	3	432	47.3	6.2	22.01	3	metabolic process;transport	cytosol	catalytic activity;nucleotide binding	Pf00670, Pf02254, Pf02826, Pf05221	32471	FBgn0014455	Ahcy13; Ahcy	X	Cysteine and methionine metabolism; Metabolic pathways	Sulfur amino acid metabolism; Methylation	One Carbon Metabolism	9	0	0.654	119.8	153.7	526141	675106	515950	675106	High	High	1	Biotin [K7; K405; K412]; Met-loss+Acetyl [N-Term]
High	Q4V4Y3	FBgn0032613	Nepl9	CG13283	IP12842p [OS=Drosophila melanogaster]	0.008	2.034	1	1	1	1	638	76	6.55	0	1	metabolic process		catalytic activity	Pf01431		FBgn0032613		2L				0	0	0.654	111.2	170.1	450863	689554	442131	689554	Peak Found	Peak Found	1	Biotin [K291]
High	Q8IPU8	FBgn0037007	BNIP3	CG5059	CG5059, isoform B [OS=Drosophila melanogaster]	0	4.834	7	1	3	1	193	21.6	8.63	7.84	1	cell organization and biogenesis;regulation of biological process	membrane;nucleus		Pf06553	40278	FBgn0037007	CG5059	3L				0	0	0.653	76.1	116.6	214657	328873	210500	328873	High	High	1	Biotin [K96]
High	Q9VKM7	FBgn0053129	CG33129	CG33129	AT01533p [OS=Drosophila melanogaster]	0	14.407	7	4	4	4	677	75.6	9.44	7.7	4	response to stimulus			Pf10151	34514	FBgn0053129	CG33129	2L				0	0	0.647	19.9	27.1	45105.6	61311.9			Not Found	Not Found	1	Biotin [K10; K20; K36; K87]; Met-loss+Acetyl [N-Term]
High	Q7K0X3	FBgn0035205	Ctr9	CG2469	CG2469, isoform A [OS=Drosophila melanogaster]	0	5.409	1	1	1	1	1150	130.4	9.55	2.76	1	cell organization and biogenesis;metabolic process;regulation of biological process		protein binding	Pf00515, Pf13414, Pf13424, Pf14559	38149	FBgn0035205	CG2469	3L		RNA Polymerase II Transcription Elongation; E3 ubiquitin ligases ubiquitinate target proteins; RNA Polymerase II Pre-transcription Events		8	0	0.642	91.1	142	22382.5	34888.3		34888.3	Not Found	High	1	Biotin [K544]
High	A1YK79	FBgn0039004	Nup133	CG6958	Nup133 [OS=Drosophila melanogaster]	0	7.245	1	1	3	1	1200	135	5.59	2.02	1	transport		protein binding;transporter activity	Pf03177, Pf08801						snRNP Assembly; Transcriptional regulation by small RNAs; Transport of Mature mRNA derived from an Intron-Containing Transcript; Nuclear Pore Complex (NPC) Disassembly; SUMOylation of chromatin organization proteins; Regulation of HSF1-mediated heat shock response; SUMOylation of DNA replication proteins		25	0	0.636	46.6	73.3	284854	448023	279337	448023	Peak Found	High	1	Biotin [K7]
High	P31409	FBgn0005671	Vha55	CG17369	V-type proton ATPase subunit B [OS=Drosophila melanogaster]	0	11.594	4	1	10	1	490	54.5	5.4	4.1	1	cellular homeostasis;metabolic process;transport	cytosol;endosome;membrane	catalytic activity;nucleotide binding;transporter activity	Pf00006, Pf00306, Pf02874	41550	FBgn0005671	Vha55	3R	Oxidative phosphorylation; Metabolic pathways; mTOR signaling pathway; Phagosome	Insulin receptor recycling; Transferrin endocytosis and recycling; Ion channel transport; ROS, RNS production in phagocytes		15	0	0.636	78.4	123.3	576615	906539	565447	906539	High	High	1	Biotin [K27]
High	Q9VGH0	FBgn0037958	CG6962	CG6962	CG6962 [OS=Drosophila melanogaster]	0	13.66	8	3	4	3	767	86.9	8.03	7.37	3	metabolic process	endoplasmic reticulum;Golgi;membrane	catalytic activity	Pf14724	41436	FBgn0037958	CG6962	3R	Metabolic pathways; Sphingolipid metabolism	Glycosphingolipid metabolism		6	0	0.633	31.4	9.9	156419	49436.8	135320		High	Not Found	1	Biotin [K212; K232; K478]
High	Q9NHP1	FBgn0260799	p120ctn	CG17484	ARM repeat protein [OS=Drosophila melanogaster]	0	4.633	3	1	1	1	781	86.8	6.92	2.56	1	cell organization and biogenesis;regulation of biological process	cytoplasm	protein binding	Pf00514, Pf04826						VEGFR2 mediated vascular permeability; Neutrophil degranulation		8	0	0.623	11.1	17.9	6185.61	9927.71		9927.71	Not Found	Peak Found	1	Biotin [K186]
High	P28668	FBgn0005674	GluProRS	CG5394	Bifunctional glutamate/proline--tRNA ligase [OS=Drosophila melanogaster]	0	33.19	6	7	12	7	1714	189.3	8.63	22.82	7	metabolic process	cytoplasm	catalytic activity;metal ion binding;nucleotide binding;RNA binding	Pf00043, Pf00458, Pf00587, Pf00749, Pf03129, Pf03950, Pf09180, Pf14497	42834	FBgn0005674	Aats-glupro; GluProRS	3R	Metabolic pathways; Aminoacyl-tRNA biosynthesis; Porphyrin and chlorophyll metabolism			3	0	0.62	122.3	162.4	721362	957734	698200	957734	High	High	1	Biotin [K177; K188; K1008; K1083; K1087; K1107; K1333]
High	P36951	FBgn0011770	Gip	CG2227	Putative hydroxypyruvate isomerase [OS=Drosophila melanogaster]	0.009	1.986	6	1	3	1	264	29.1	6.54	4.02	1	metabolic process	extracellular	catalytic activity	Pf01261	31960	FBgn0011770	Gip	X	Glyoxylate and dicarboxylate metabolism; Metabolic pathways			2	0	0.619	109.9	177.5	48610.2	78506.8	47668.7	78506.8	High	High	1	Biotin [K259]
High	Q7JR75	FBgn0033504	CAP	CG18408	CAP, isoform C [OS=Drosophila melanogaster]	0	187.629	35	19	166	8	824	92.5	8.81	335.29	19	cell organization and biogenesis;cellular component movement		protein binding	Pf00018, Pf07653, Pf14604	36084	FBgn0033504	CAP	2R		Smooth Muscle Contraction		2	0	0.617	85.2	191.8	7.43645e+06	1.6742e+07	7.29242e+06	1.6742e+07	High	High	1	Biotin [K20; K191; K207; K236; K253; K274; K330; K337; K393; K407; K426; K441; K446; K464; K488; K523; K545; K563; K569; K755]; Met-loss [N-Term]
High	Q9VGV1	FBgn0037849	CG4596	CG4596	CG4596 [OS=Drosophila melanogaster]	0	6.588	4	1	2	1	425	47.1	8.46	4.22	1		membrane		Pf15052	41312	FBgn0037849	CG4596	3R				0	0	0.61	41	67.2	5867.21	9623.78			High	Not Found	1	Biotin [K4]; Met-loss [N-Term]
High	A0A0B4JCQ4	FBgn0053558	mim	CG33558	missing-in-metastasis, isoform G [OS=Drosophila melanogaster]	0	14.922	2	3	4	3	2009	216.3	8.94	10.09	3	cell organization and biogenesis;cellular component movement;regulation of biological process		protein binding	Pf08397	2768716	FBgn0053558	mim	2R				0	0	0.609	62.8	140.5	130047	290961	117699	279338	High	High	1	Biotin [K672; K1836; K1942]
High	Q24307	FBgn0015247	Diap2	CG8293	Death-associated inhibitor of apoptosis 2 [OS=Drosophila melanogaster]	0.008	2.037	4	1	1	1	498	54.5	5.26	0	1	cell death;cell organization and biogenesis;defense response;metabolic process;regulation of biological process;response to stimulus	cytoplasm;cytosol;nucleus	catalytic activity;enzyme regulator activity;metal ion binding;protein binding	Pf00653, Pf13920, Pf13923	36748	FBgn0015247	Iap2; Diap2	2R	Ubiquitin mediated proteolysis; Apoptosis - multiple species; Toll and Imd signaling pathway	Regulation of PTEN localization; Regulation of PTEN stability and activity; Regulation of necroptotic cell death; Apoptotic cleavage of cellular proteins; Activation of the IkappaB kinase complex, KEY:IRD5 dimer:KEY; Deactivation of the beta-catenin transactivating complex	Humoral Immune Response to Fungal and Bacterial Pathogens	23	0	0.601	61.9	102.9	33736.2	56115.8	33082.8	56115.8	High	Peak Found	1	Biotin [K121]
High	Q9VJ95	FBgn0267486	Ptp36E	CG7180	protein tyrosine phosphatase 36E, isoform A [OS=Drosophila melanogaster]	0	8.931	3	1	3	1	682	78.8	8.48	10.45	1	metabolic process		catalytic activity	Pf00102	35091	FBgn0267486	CG7180; Ptp36E	2L				0	0	0.597	32.3	54.2	16875.8	28377.8			Not Found	Not Found	1	Biotin [K16]; Met-loss [N-Term]; Met-loss+Acetyl [N-Term]
High	M9PD04	FBgn0001991	Ca-α1D	CG4894	Voltage-dependent L-type calcium channel subunit alpha [OS=Drosophila melanogaster]	0	31.982	4	4	11	4	2026	224.7	6.98	36.66	4	regulation of biological process;response to stimulus;transport	membrane	transporter activity	Pf00520, Pf08016, Pf08763	34950	FBgn0001991	Ca-alpha1D	2L				0	0	0.592	1.4	1.9	42777.7	56300			Not Found	Not Found	1	Biotin [K85; K407; K1741; K1769]
High	B7ZWP7	FBgn0261593			RH14172p [OS=Drosophila melanogaster]	0	3.358	5	1	1	1	186	20.9	10.08	2.2	1				Pf03501		FBgn0261593		X				0	0	0.583	73.1	125.4	10214.9	17534.6		17534.6	Not Found	High	1	Biotin [K164]
High	Q9VNX9	FBgn0037134	CG7407	CG7407	CG7407 [OS=Drosophila melanogaster]	0	4.701	7	1	1	1	168	19.5	4.49	2.83	1		membrane			40430	FBgn0037134	CG7407	3L				0	0	0.581	3.1	5.3	8809.39	15168.2			Not Found	Not Found	1	Biotin [K144]
High	Q9Y103	FBgn0024191	sip1	CG7238	Septin-interacting protein 1 [OS=Drosophila melanogaster]	0	16.714	5	3	5	3	839	94.8	6.19	9.31	3	cell organization and biogenesis;metabolic process;regulation of biological process	nucleus;spliceosomal complex	catalytic activity;DNA binding;protein binding	Pf01585, Pf07842, Pf12457, Pf12656	44238	FBgn0024191	sip1	2L		mRNA Splicing - Major Pathway		4	0	0.581	23.5	46.9	26749.4	53261.3	9766.92		Peak Found	Not Found	1	Biotin [K173; K248; K267]
High	Q8T8Q5	FBgn0034854	Golgin245	CG3493	SD05887p [OS=Drosophila melanogaster]	0.007	2.383	1	1	1	1	1489	170	5.21	1.79	1	metabolic process;transport	Golgi	protein binding	Pf01465, Pf04111, Pf05667, Pf09726, Pf12128						Retrograde transport at the Trans-Golgi-Network		4	0	0.581	103.8	178.7	77321.1	133124	75823.5	133124	Peak Found	High	1	Acetyl [N-Term]; Biotin [K6]
Medium	Q8SXY3	FBgn0038462	EMC2A	CG17556	RE62710p [OS=Drosophila melanogaster]	0.013	1.606	2	1	1	1	282	32.7	6.9	0	1			protein binding	Pf13414, Pf13432								0	0	0.58	83.9	144.6	18988.3	32715.6	18620.5	32715.6	Peak Found	High	1	Biotin [K246]
High	Q9XYW6	FBgn0027052	STUB1	CG5203	carboxy terminus of Hsp70-interacting protein [OS=Drosophila melanogaster]	0	8.396	6	1	3	1	289	33.8	6.27	8.1	1	metabolic process;regulation of biological process	cytoplasm	catalytic activity;protein binding	Pf00515, Pf04564, Pf07719, Pf12895, Pf13414, Pf13424, Pf13432	34433	FBgn0027052	CHIP; STUB1	2L	Protein processing in endoplasmic reticulum; Ubiquitin mediated proteolysis	Downregulation of TGF-beta receptor signaling; Downregulation of ERBB2 signaling; Regulation of PTEN stability and activity		14	0	0.577	106.6	184.6	88056.8	152502	86351.2	152502	High	High	1	Biotin [K4]; Met-loss+Acetyl [N-Term]
High	O96827	FBgn0028737	eEF1β	CG6341	probable Elongation factor 1-beta [OS=Drosophila melanogaster]	0	7.068	8	3	5	3	222	24.2	4.58	5.36	3	metabolic process	cytosol	RNA binding	Pf00736, Pf10587	45249	FBgn0028737	Ef1beta	2R		Eukaryotic Translation Elongation	Translation Factors	4	0	0.57	89.6	202.1	356214	803227	341402	803227	High	High	1	Biotin [K127; K129; K130]
High	Q8T0G6	FBgn0034072	Dg	CG18250	LD04782p [OS=Drosophila melanogaster]	0	6.436	11	1	3	1	200	22.4	5.63	7.92	1	cell organization and biogenesis;cellular component movement;cellular homeostasis;regulation of biological process	membrane	protein binding;structural molecule activity	Pf05454		FBgn0034072		2R		Regulation of expression of SLITs and ROBOs; O-linked glycosylation; Integrin cell surface interactions		9	0	0.565	37.6	66.4	103050	182285	101054	182285	High	High	1	Biotin [K118]
High	Q9VFC7	FBgn0038294	Mf	CG6803	Mf5 protein [OS=Drosophila melanogaster]	0	18.659	15	4	13	4	365	41.6	9.39	22.09	4					41824	FBgn0038294	Mf	3R				0	0	0.558	70.1	118.1	1.19017e+06	2.00587e+06	1.1566e+06	2.00587e+06	High	High	1	Biotin [K3; K30; K231; K344]; Acetyl [N-Term]
High	P15357	FBgn0003942	RpS27A	CG5271	Ubiquitin-40S ribosomal protein S27a [OS=Drosophila melanogaster]	0	3.344	17	1	1	1	156	17.9	9.77	0	1	metabolic process	cytoplasm;cytosol;nucleus;ribosome	metal ion binding;protein binding;structural molecule activity	Pf00240, Pf01599, Pf11976, Pf13881, Pf14560	34420	FBgn0003942	RpS27A	2L	Ribosome	Degradation of PER; Ubiquitination and proteolysis of phosphorylated CI; Degradation of TIM; Ubiquitination and degradation of phosphorylated ARM; Degradation of CRY; Nuclear CI is degraded; Activation of the IkappaB kinase complex, KEY:IRD5 dimer:KEY		16	0	0.557	11.8	21.2	7724.26	13875.1			Not Found	Not Found	1
Medium	Q9NJ08	FBgn0003209	raw	CG12437	Raw [OS=Drosophila melanogaster]	0.023	1.236	1	1	1	1	989	108.6	7.46	0	1	cell growth;cell organization and biogenesis;regulation of biological process	membrane										0	0	0.554	14.7	26.6	7818.4	14116.3			Not Found	Not Found	1
High	Q8I7Q0	FBgn0025876	gag		Retrovirus-related Gag polyprotein from transposon opus [OS=Drosophila melanogaster]	0	21.652	10	4	14	4	417	47.2	7.87	18.52	4	metabolic process	nucleus										0	0	0.55	114	134	1.60372e+06	1.88511e+06	1.5505e+06	1.87446e+06	High	High	1	Biotin [K151; K209; K224; K339]
High	Q9VXY3	FBgn0030612	Dbct	CG5599	dihydrolipoamide acetyltransferase component of pyruvate dehydrogenase complex [OS=Drosophila melanogaster]	0	5.637	6	1	2	1	462	50	6.61	2.54	1	metabolic process;transport		catalytic activity	Pf00198, Pf00364, Pf02817	32441	FBgn0030612	CG5599	X	Valine, leucine and isoleucine degradation; Metabolic pathways; Propanoate metabolism	Branched-chain amino acid catabolism; Glyoxylate metabolism and glycine degradation		7	0	0.546	95.7	175.2	34036.3	62344.2	33377	62344.2	Peak Found	High	1	Biotin [K191]
High	Q9V3D9	FBgn0010747	Srp54k	CG4659	signal recognition particle 54 kDa protein [OS=Drosophila melanogaster]	0	13.344	7	2	5	2	508	55.8	8.7	15.35	2	cell organization and biogenesis;metabolic process;transport	cytoplasm	catalytic activity;nucleotide binding;RNA binding	Pf00448, Pf02881, Pf02978, Pf03205, Pf09974, Pf13207, Pf13671	38593	FBgn0010747	Srp54k	3L	Protein export	SRP-dependent cotranslational protein targeting to membrane		4	0	0.546	98.5	163.4	247508	410354	242714	410354	Peak Found	High	1	Biotin [K464; K508]
High	Q9VL02	FBgn0005322	nmd	CG5395	GH08677p [OS=Drosophila melanogaster]	0	4.884	8	2	4	2	369	41.5	8.22	2.08	2	metabolic process;response to stimulus	membrane;nucleus	catalytic activity;nucleotide binding;RNA binding	Pf00004, Pf00910, Pf01078, Pf01202, Pf05496, Pf06068, Pf07724, Pf07726, Pf07728, Pf13173, Pf13207, Pf13671	44021	FBgn0005322	nmd	2L				0	0	0.545	55.1	101.1	212415	389855	208301	389855	High	High	1	Biotin [K13; K127]; Acetyl [N-Term]
High	Q23972	FBgn0016070	smg	CG5263	Protein Smaug [OS=Drosophila melanogaster]	0	3.782	1	1	1	1	999	109	7.43	1.86	1	development;metabolic process;regulation of biological process	cytoplasm	protein binding;RNA binding;translation regulator activity	Pf00536, Pf07647, Pf09246	39034	FBgn0016070	smg	3L				0	0	0.544	18	33.1	9776.22	17956.5			Not Found	Not Found	1	Biotin [K509]
High	Q0E931	FBgn0027836	Dgp-1	CG5729	Dgp-1, isoform A [OS=Drosophila melanogaster]	0.009	1.944	1	1	1	1	669	72.5	9.13	0	1			catalytic activity;nucleotide binding	Pf00009, Pf03143, Pf03144	37080	FBgn0027836	Dgp-1	2R				0	0	0.544	89.1	163.8	5264.88	9685.16	5162.91	9685.16	Peak Found	High	1	Biotin [K183]
High	Q8SYM9	FBgn0036775	Polr3D	CG5147	CG5147 [OS=Drosophila melanogaster]	0	3.138	5	1	1	1	415	43.9	9.26	2.41	1	metabolic process		catalytic activity;DNA binding	Pf05132	40002	FBgn0036775	CG5147	3L	Metabolic pathways; Purine metabolism; Pyrimidine metabolism; RNA polymerase			4	0	0.541	85	157.2	11563.1	21385.6		21385.6	Not Found	High	1	Biotin [K203]
High	P20240	FBgn0266420	Ote	CG5581	Otefin [OS=Drosophila melanogaster]	0	13.808	8	4	4	4	424	46.6	9.55	4.32	4	cell division;cell organization and biogenesis;regulation of biological process	chromosome;cytoplasm;cytoskeleton;membrane;nucleus	protein binding	Pf03020	37090	FBgn0266420	Ote	2R				0	0	0.539	46.7	16.2	86327	29961.9	75604.5		Peak Found	Not Found	1	Biotin [K88; K225; K237; K239]
High	Q8T8T9	FBgn0051717	CG31717	CG31717	AT30094p [OS=Drosophila melanogaster]	0	3.857	7	1	1	1	204	22.9	9.1	2.22	1	metabolic process;response to stimulus	membrane		Pf01569, Pf09103, Pf14378	318911	FBgn0051717	CG31717	2L		Cholesterol biosynthesis		4	0	0.532	13.4	25.2	9553.57	17957.6			Not Found	Not Found	1	Biotin [K101]
High	A1Z9J3	FBgn0013733	shot	CG18076	short stop, isoform H [OS=Drosophila melanogaster]	0	21.747	1	4	14	4	8805	988.9	5.71	26.97	4	cell communication;cell organization and biogenesis;regulation of biological process	cytoplasm;cytoskeleton;membrane	metal ion binding;protein binding	Pf00307, Pf00435, Pf00681, Pf02187, Pf05887, Pf11971, Pf13499, Pf13514	36542	FBgn0013733	shot	2R		Cell junction organization; Type I hemidesmosome assembly; Formation of the cornified envelope; Neutrophil degranulation		9	0	0.53	108.9	153.9	1.19639e+06	1.69148e+06	1.16125e+06	1.69148e+06	High	High	1	Biotin [K2101; K2223; K2895; K3458]
High	Q9VTF5	FBgn0036133	emei	CG7638	CG7638 [OS=Drosophila melanogaster]	0	7.462	4	1	1	1	496	56	8.62	3.37	1		membrane		Pf10268	39250	FBgn0036133	CG7638	3L				0	0	0.528	5.6	10.7	8737.02	16562.1			Not Found	Not Found	1	Biotin [K66]
High	P02828	FBgn0001233	Hsp83	CG1242	heat shock protein 83 [OS=Drosophila melanogaster]	0	18.072	7	4	10	4	717	81.8	5.02	14.83	4	cell organization and biogenesis;metabolic process;regulation of biological process;response to stimulus;transport	cytoplasm;membrane	nucleotide binding;protein binding	Pf00183, Pf02518, Pf13589	38389	FBgn0001233	Hsp83	3L	Protein processing in endoplasmic reticulum	HSP90 chaperone cycle for steroid hormone receptors (SHR); Nucleotide-binding domain, leucine rich repeat containing receptor (NLR) signaling pathways; Tetrahydrobiopterin (BH4) synthesis, recycling, salvage and regulation; Downregulation of ERBB2 signaling; Neutrophil degranulation; Attenuation phase; Regulation of actin dynamics for phagocytic cup formation; The NLRP3 inflammasome; eNOS activat…		37	0	0.52	91.6	178.5	3.65859e+06	7.12835e+06	3.58334e+06	7.12835e+06	High	High	1	Biotin [K72; K431; K443; K600]
High	Q9VBU7	FBgn0039302	Nup358	CG11856	nucleoporin 358kD, isoform A [OS=Drosophila melanogaster]	0	64.84	5	10	40	9	2695	296.2	6.09	73.58	10	cell organization and biogenesis;metabolic process;regulation of biological process;response to stimulus;transport	cytoplasm;nucleus	enzyme regulator activity;metal ion binding;protein binding	Pf00638, Pf00641, Pf13414, Pf13424, Pf13432	43041	FBgn0039302	Nup358	3R		snRNP Assembly; Transcriptional regulation by small RNAs; Transport of Mature mRNA derived from an Intron-Containing Transcript; Nuclear Pore Complex (NPC) Disassembly; SUMOylation of chromatin organization proteins; Regulation of HSF1-mediated heat shock response; SUMOylation of DNA replication proteins		25	1	0.518	33.9	77.5	2.15479e+06	4.92506e+06	2.05235e+06	4.90711e+06	High	High	1	Biotin [K557; K785; K1264; K1269; K1761; K1926; K1939; K2287; K2295; K2380]
High	Q9VTV9	FBgn0036271	Pbgs	CG10335	Delta-aminolevulinic acid dehydratase [OS=Drosophila melanogaster]	0.007	2.536	4	1	1	1	327	35.9	7.49	2.67	1	metabolic process	cytosol	catalytic activity;metal ion binding	Pf00490	39402	FBgn0036271	Pbgs	3L	Metabolic pathways; Porphyrin and chlorophyll metabolism	Heme biosynthesis; Neutrophil degranulation	Heme Biosynthesis	9	0	0.509	72.8	143	18608.6	36565.7		36565.7	Not Found	High	1	Biotin [K213]
Medium	Q9VGF7	FBgn0260743	GC1	CG18347	glutamate carrier 1, isoform A [OS=Drosophila melanogaster]	0.023	1.222	2	1	1	1	321	34.5	9.55	0	1	transport	membrane	transporter activity	Pf00153	41448	FBgn0260743	CG18347; GC1	3R		Organic anion transporters		4	0	0.503	56.5	112.4	8350.24	16600.3		16600.3	Not Found	High	1	Biotin [K259]
High	C0HK95	FBgn0266451	fau	CG45077	Protein anoxia up-regulated [OS=Drosophila melanogaster]	0	45.846	68	6	42	6	131	14.4	9.6	101.16	6	response to stimulus				41291	FBgn0266451	fau	3R				0	0	0.5	74.7	107.5	1.61511e+07	2.32339e+07	1.58359e+07	2.32339e+07	High	High	1	Biotin [K52; K57; K81; K123]
High	Q9W429	FBgn0029849	Efr	CG3774	UDP-xylose and UDP-N-acetylglucosamine transporter [OS=Drosophila melanogaster]	0.001	2.743	3	1	1	1	352	39.5	9.11	0	1	metabolic process;transport	endoplasmic reticulum;Golgi;membrane	transporter activity	Pf03151, Pf08449	31553	FBgn0029849	Efr	X		Transport of nucleotide sugars		4	0	0.494	16.3	33	6815.71	13783.2			Not Found	Not Found	1	Biotin [K349]
High	A0A0B4KGN2	FBgn0019960	Mitofilin	CG6455	MICOS complex subunit Mic60 [OS=Drosophila melanogaster]	0	4.156	2	1	3	1	746	82.9	8.66	4.44	1	cell organization and biogenesis	membrane;mitochondrion		Pf09731	42587	FBgn0019960	CG6455; Mitofilin	3R				0	0	0.49	94.5	192.8	145445	296772	142627	296772	High	High	1	Biotin [K127]
High	Q9W3W9	FBgn0029896	CG3168	CG3168	CG3168, isoform A [OS=Drosophila melanogaster]	0.007	2.484	2	1	1	1	632	68.9	7.94	0	1	transport	membrane	transporter activity	Pf00083, Pf07690, Pf11700, Pf13347	31612	FBgn0029896	CG3168	X	ECM-receptor interaction			1	0	0.484	72.7	150.3	5963.93	12324.8			Not Found	Not Found	1	Biotin [K10]; Met-loss [N-Term]
High	Q9VWS2	FBgn0030943	Nup35	CG6540	Nucleoporin NUP53 [OS=Drosophila melanogaster]	0.001	3.044	3	1	1	1	331	35.1	9	1.73	1	cell organization and biogenesis;regulation of biological process;transport	membrane;nucleus	DNA binding;transporter activity	Pf05172, Pf14605	32851	FBgn0030943	CG6540	X	RNA transport	snRNP Assembly; Transcriptional regulation by small RNAs; Transport of Mature mRNA derived from an Intron-Containing Transcript; Nuclear Pore Complex (NPC) Disassembly; SUMOylation of chromatin organization proteins; Regulation of HSF1-mediated heat shock response; SUMOylation of DNA replication proteins		26	0	0.483	31.4	64.9	21059.6	43566.5		43566.5	Not Found	Peak Found	1	Biotin [K42]
High	Q9VV60	FBgn0027080	TyrRS	CG4561	Tyrosine--tRNA ligase [OS=Drosophila melanogaster]	0	8.095	6	2	2	2	525	58.1	6.87	3.55	2	metabolic process;regulation of biological process;response to stimulus	cytoplasm	catalytic activity;nucleotide binding;RNA binding	Pf00579, Pf01588	39829	FBgn0027080	Aats-tyr; TyrRS	3L	Aminoacyl-tRNA biosynthesis			1	0	0.482	82.9	172.2	15444.8	32075		32075	Not Found	High	1	Biotin [K196; K350]
High	Q9VF80	FBgn0038325	Atg4b	CG6194	cysteine protease [OS=Drosophila melanogaster]	0.001	2.8	1	1	2	1	668	74.7	5.96	0	1	cell death;cell organization and biogenesis;metabolic process;transport	cytoplasm;cytosol	catalytic activity	Pf03416	41868	FBgn0038325	CG6194; Atg4b	3R	Autophagy			1	0	0.478	52.5	109.7	14798.4	30930.3		30930.3	High	High	1	Biotin [K144]
High	Q9VM18	FBgn0031908	CG5177	CG5177	Trehalose 6-phosphate phosphatase [OS=Drosophila melanogaster]	0	14.749	18	4	5	4	276	31.2	7.12	1.93	4	metabolic process;response to stimulus	cytoplasm;extracellular	catalytic activity	Pf02358	34017	FBgn0031908	CG5177	2L	Metabolic pathways; Starch and sucrose metabolism			2	0	0.475	110	116.1	423895	447467	401501	447467	High	High	1	Biotin [K67; K86; K235]
High	Q7K4H4	FBgn0266570	NO66	CG2982	Bifunctional lysine-specific demethylase and histidyl-hydroxylase NO66 [OS=Drosophila melanogaster]	0	4.962	3	2	5	2	653	73.1	7.84	6.86	2	cell organization and biogenesis;metabolic process;regulation of biological process	nucleus	catalytic activity;metal ion binding	Pf08007, Pf13621	31374	FBgn0266570	CG2982	X		HDMs demethylate histones		3	0	0.472	126	142.9	2.17749e+06	2.47072e+06	2.11759e+06	2.47072e+06	High	High	1	Biotin [K180; K376]
High	M9PDW8	FBgn0085446	CG34417	CG34417	Uncharacterized protein, isoform T [OS=Drosophila melanogaster]	0	245.392	10	38	122	33	5182	579.9	9.04	218.47	38			protein binding	Pf00307, Pf05667, Pf07267, Pf09770, Pf10243, Pf11971, Pf12510, Pf13254	31591	FBgn0085446	CG34417	X				0	5	0.467	108.7	148.4	1.97394e+07	2.69606e+07	1.91976e+07	2.69606e+07	High	High	1	Biotin [K3226; K3232; K3303; K3322; K3428; K3431; K3682; K3701; K3708; K3731; K3736; K3749; K3764; K4023; K4068; K4070; K4079; K4117; K4126; K4272; K4301; K4307; K4314; K4503; K4511; K4588; K4645; K4837; K4846; K4860; K4872; K4905; K4912; K4995; K5020; K5029; K5033; K5062]
High	A8E6Y3				IP19920p [OS=Drosophila melanogaster]	0	4.051	5	1	1	1	238	27.4	9.1	0	1			catalytic activity;metal ion binding	Pf03473						Phase I - Functionalization of compounds		3	0	0.467	84.4	180.9	109000	233456	106889	233456	Peak Found	High	1	Biotin [K133]
High	Q9V3H2	FBgn0028694	Rpn11	CG18174	26S proteasome non-ATPase regulatory subunit 14 [OS=Drosophila melanogaster]	0	9.418	9	3	4	3	308	34.4	6.13	2.07	3	metabolic process;regulation of biological process;response to stimulus	cytosol;proteasome	catalytic activity;metal ion binding;protein binding	Pf01398, Pf13012, Pf14464	33738	FBgn0028694	Rpn11	2L	Proteasome	AUF1 (hnRNP D0) binds and destabilizes mRNA; Degradation of PER; Ub-specific processing proteases; Degradation of CLK; Degradation of AXIN; Degradation of DVL; SCF-beta-TrCP mediated degradation of Emi1; UCH proteinases; CDK-mediated phosphorylation and removal of Cdc6; FCERI mediated NF-kB activation; Regulation of RUNX3 expression and activity; Downstream TCR signaling; Nuclear CI is degraded; …		120	0	0.464	105.5	103.2	224141	219288	197893	202497	High	High	1	Biotin [K207; K221; K271]
High	Q8MSV2	FBgn0052423	shep	CG32423	Protein alan shepard [OS=Drosophila melanogaster]	0	5.966	9	2	5	2	590	62.1	8.94	1.7	2	response to stimulus	cytosol	RNA binding	Pf00076, Pf13893, Pf14259	38605	FBgn0052423	shep	3L				0	0	0.461	46	64.7	414403	582907	406376	582907	High	High	1	Biotin [K86; K410]
High	Q7K3D4	FBgn0034368	zda	CG5482	peptidylprolyl isomerase [OS=Drosophila melanogaster]	0	6.868	8	2	3	2	397	44.8	5.33	6.47	2	metabolic process	cytoplasm;membrane	catalytic activity;protein binding	Pf00254, Pf13414, Pf13432	37144	FBgn0034368	CG5482	2R				0	0	0.461	34.5	75.2	17358.3	37774.1		15125.3	Not Found	High	1	Biotin [K25; K354]
Medium	Q9VM90	FBgn0031855	meng	CG11221	RE65108p [OS=Drosophila melanogaster]	0.012	1.742	4	1	1	1	456	52.4	8.63	2.24	1	metabolic process;regulation of biological process		catalytic activity;nucleotide binding	Pf00069, Pf07714	33948	FBgn0031855	CG11221	2L				0	0	0.459	56.6	123.3	3931.99	8565.25			Not Found	Not Found	1	Biotin [K42]
High	Q9VVC8	FBgn0036685	CG6664	CG6664	CG6664, isoform A [OS=Drosophila melanogaster]	0	3.877	3	1	2	1	532	57.8	6.67	4.06	1	cell organization and biogenesis	chromosome		Pf02463, Pf06785, Pf09755, Pf13166	39903	FBgn0036685	CG6664	3L				0	0	0.457	19.5	42.6	9010.56	19724.5			Not Found	High	1	Biotin [K259]
High	Q9VGN4	FBgn0051374	sals	CG31374	sarcomere length short, isoform B [OS=Drosophila melanogaster]	0	50.36	17	16	31	16	935	104.8	5.57	42.63	16	cell organization and biogenesis;regulation of biological process		protein binding	Pf05103	41377	FBgn0051374	sals	3R				0	0	0.451	117.7	159.2	1.65511e+06	2.2382e+06	1.55226e+06	2.2382e+06	High	High	1	Biotin [K51; K86; K101; K102; K114; K129; K130; K138; K148; K211; K238; K305; K315; K334; K429; K554]
High	E2QCZ3	FBgn0286828	dind	CG7705	CG7705, isoform A [OS=Drosophila melanogaster]	0	14.926	5	3	5	3	592	68.1	5.54	12.26	3					42243	FBgn0038639	CG7705	3R				0	0	0.45	81.6	153.3	336535	632153	311847	632153	High	High	1	Biotin [K496; K506; K567]
High	A1Z992	FBgn0053138	AGBE	CG33138	1,4-alpha-glucan branching enzyme [OS=Drosophila melanogaster]	0	12.69	6	3	6	3	685	79.1	6.25	9	3	metabolic process		catalytic activity	Pf00128, Pf02806, Pf02922	326264	FBgn0053138	CG33138; AGBE	2R	Metabolic pathways; Starch and sucrose metabolism	Glycogen synthesis		6	0	0.448	40	143.2	87135.1	311933	64083.9	307997	High	High	1	Biotin [K148; K427]
High	Q5BIJ2	FBgn0042693	wrd	CG7913	serine/threonine protein phosphatase 2A regulatory subunit [OS=Drosophila melanogaster]	0	7.319	4	1	3	1	656	73.7	5.78	6.53	1	cell communication;cell organization and biogenesis;metabolic process;regulation of biological process;response to stimulus		enzyme regulator activity	Pf01603	42169	FBgn0042693	PP2A-B'	3R	mRNA surveillance pathway	Beta-catenin phosphorylation cascade		5	0	0.446	57	128	72982.3	163779	71568.7	163779	Peak Found	High	1	Biotin [K152]
High	F6J7B3	FBgn0004432	Cyp1	CG9916	peptidyl-prolyl cis-trans isomerase [OS=Drosophila melanogaster]	0	10.106	25	2	3	2	131	14.1	8.6	3.51	2	metabolic process		catalytic activity	Pf00160		FBgn0004432		X				0	0	0.446	88.6	198.6	109426	245153	107307	245153	High	High	1	Biotin [K16; K92]
High	P26686-2	FBgn0004587	B52	CG10851	Isoform A of Serine-arginine protein 55 [OS=Drosophila melanogaster]	0.007	2.212	2	1	1	1	350	39.8	11.4	0	1	defense response;metabolic process;regulation of biological process;response to stimulus	chromosome;nucleus;spliceosomal complex	protein binding;RNA binding	Pf00076, Pf13893, Pf14259	41670	FBgn0004587	B52	3R			mRNA processing	1	0	0.442	85.8	194.3	21101.1	47755.5		47755.5	Not Found	High	1	Biotin [K102]
High	Q9VQ34	FBgn0031356	CG17660	CG17660	GH17801p [OS=Drosophila melanogaster]	0	4.161	2	1	1	1	536	60.1	5.99	2.48	1		membrane		Pf06814	33347	FBgn0031356	CG17660	2L				0	0	0.438	38.9	88.9	5603.54	12801.9		12801.9	Not Found	Peak Found	1	Biotin [K484]
High	Q8IRH5-1	FBgn0035213	CG2199	CG2199	Zinc finger protein CG2199 [OS=Drosophila melanogaster]	0	6.895	2	3	3	3	733	81.9	8.56	1.69	3	metabolic process;regulation of biological process	nucleus	DNA binding;metal ion binding	Pf12756	38159	FBgn0035213	CG2199	3L				0	0	0.438	26.8	255.2	51103.9	487356		487356	Not Found	High	1	Biotin [K189; K518]
High	A1ZAS3	FBgn0022029	l(2)k01209	CG4798	uridine kinase [OS=Drosophila melanogaster]	0.007	2.463	2	1	1	1	561	63	7.96	2.14	1	metabolic process	cytoplasm;cytosol;nucleus	catalytic activity;nucleotide binding	Pf00485, Pf13207, Pf13238, Pf14681	36953	FBgn0022029	l(2)k01209	2R	Drug metabolism - other enzymes; Pyrimidine metabolism; Metabolic pathways	Pyrimidine salvage		7	0	0.438	77.4	176.5	133601	304683	131014	304683	Peak Found	High	1	Biotin [K7]; Met-loss+Acetyl [N-Term]
High	A0A0B4KF84	FBgn0265045	Strn-Mlck	CG44162	Stretchin-Mlck, isoform S [OS=Drosophila melanogaster]	0	67.912	6	17	34	17	8216	918.8	5.14	39.24	17	cell organization and biogenesis;metabolic process;regulation of biological process		catalytic activity;enzyme regulator activity;nucleotide binding;protein binding;receptor activity;signal transducer activity;structural molecule activity	Pf00041, Pf00047, Pf00069, Pf07679, Pf07714, Pf13895, Pf13927	36753	FBgn0265045	Strn-Mlck	2R		RHO GTPases activate PAKs		4	0	0.436	76.3	140.1	1.88609e+06	3.46413e+06	1.7779e+06	3.43801e+06	High	High	1	Biotin [K499; K505; K518; K687; K783; K1278; K1512; K2251; K2669; K2734; K2799; K2864; K2929; K2994; K3124; K3517; K3582; K3712; K3777; K3842; K3907; K3972; K4102; K4232; K4297; K4362; K4427; K4492; K4557; K4622; K4687; K4752; K4817; K4882; K5463; K5464; K5468; K5840; K5946; K6387]
Medium	Q5LJN5	FBgn0267433	kl-5	CG45786	male fertility factor kl5 [OS=Drosophila melanogaster]	0.022	1.323	0	1	1	1	4559	525.9	5.76	2.51	1	cellular component movement		catalytic activity;motor activity;nucleotide binding	Pf03028, Pf07728, Pf08385, Pf08393, Pf12774, Pf12775, Pf12777, Pf12780, Pf12781	26067054	FBgn0267433	kl-5	Y				0	0	0.434	78	179.4	4664.34	10736		10736	Not Found	High	1	Biotin [K3302]
High	Q9VHB5	FBgn0261049	Vps45	CG8228	SD10846p [OS=Drosophila melanogaster]	0	5.574	3	1	2	1	574	65	7.65	5.22	1	cell organization and biogenesis;transport	endosome	protein binding	Pf00995	41153	FBgn0261049	Vps45	3R	Endocytosis	Intra-Golgi traffic		5	0	0.434	88.4	203.5	52197.5	120212	51186.5	120212	Peak Found	High	1	Biotin [K460]
High	Q9VT88	FBgn0052056	scramb1	CG32056	Phospholipid scramblase [OS=Drosophila melanogaster]	0.001	2.793	2	1	1	1	416	43.7	5.2	1.66	1	cell communication;cell organization and biogenesis	membrane	transporter activity	Pf03803	326186	FBgn0052056	scramb1	3L				0	0	0.433	4.6	10.6	4536.71	10476.1			Not Found	Not Found	1	Biotin [K230]
High	Q8T9J8	FBgn0038950	CG5382	CG5382	GM05688p [OS=Drosophila melanogaster]	0	16.382	10	2	4	2	276	30.4	9.99	10.21	2		membrane										0	0	0.43	11.8	24.2	15686.9	32209.8			Not Found	Not Found	1	Biotin [K128; K140]
High	Q9VW37	FBgn0261283	SREBP	CG8522	LP12374p [OS=Drosophila melanogaster]	0	14.921	4	3	4	3	1113	124.4	7.71	8.49	3	cell organization and biogenesis;metabolic process;regulation of biological process;response to stimulus;transport	membrane;nucleus	protein binding	Pf00010, Pf03938	40155	FBgn0261283	HLH106; SREBP	3L		Regulation of cholesterol biosynthesis by SREBP (SREBF)		4	0	0.426	8	16.9	21629.6	45487.1			Not Found	Not Found	1	Biotin [K270; K358; K360; K1087]
High	Q95RQ8	FBgn0034878	pita	CG3941	LD15650p [OS=Drosophila melanogaster]	0	8.949	3	2	3	2	683	78.3	7.28	3.68	2	metabolic process;regulation of biological process	chromosome;nucleus	DNA binding;metal ion binding;protein binding	Pf00096, Pf07776, Pf13465	37730	FBgn0034878	pita	2R				0	0	0.425	51.2	180	39858.6	140108		140108	Not Found	High	1	Biotin [K116; K224]
High	Q9W196	FBgn0034989	CG3356	CG3356	CG3356 [OS=Drosophila melanogaster]	0	9.339	3	2	3	2	1122	128.9	6.89	8.97	2	metabolic process	cytoplasm;nucleus	catalytic activity;protein binding	Pf00632	37876	FBgn0034989	CG3356	2R	Ubiquitin mediated proteolysis			1	0	0.421	89.8	163.9	36004.8	65731.4	30582.6	65731.4	High	High	1	Biotin [K527; K619]
High	M9PFF9	FBgn0041775	tral	CG10686	Trailer hitch, isoform D [OS=Drosophila melanogaster]	0	3.273	3	1	2	1	646	68.7	9.54	2.06	1	cell organization and biogenesis	cytosol;endoplasmic reticulum	protein binding	Pf09532, Pf12701, Pf14438	39430	FBgn0041775	tral	3L				0	0	0.42	52.3	124.5	22653.2	53948.5		53948.5	Not Found	High	1	Biotin [K11]; Met-loss+Acetyl [N-Term]
High	Q8IA62	FBgn0032746	CG10470	CG10470	Calcium load-activated calcium channel [OS=Drosophila melanogaster]	0	3.537	8	1	1	1	177	20.4	9.73	2.12	1	cellular homeostasis;transport	endoplasmic reticulum;membrane	transporter activity	Pf01956		FBgn0032746		2L				0	0	0.419	9	21.5	5233.32	12496.5			Not Found	Not Found	1	Biotin [K177]
High	Q9XZE0	FBgn0026777	Rad23	CG1836	DHR23 [OS=Drosophila melanogaster]	0	6.959	4	2	4	2	414	45.8	4.67	6.3	2	cell organization and biogenesis;metabolic process;regulation of biological process;response to stimulus	cytoplasm;nucleus	DNA binding;protein binding	Pf00240, Pf00627, Pf09280, Pf11976, Pf13881						DNA Damage Recognition in GG-NER; Formation of Incision Complex in GG-NER		5	0	0.417	30.2	78.7	14722.6	38408.7		33466.1	Not Found	High	1	Biotin [K88; K92]
High	Q9V677	FBgn0033698	CG8858	CG8858	Proteasome-associated protein ECM29 homolog [OS=Drosophila melanogaster]	0	11.528	1	1	7	1	1890	212	6.86	17.17	1	cell organization and biogenesis	cytoplasm;nucleus;proteasome	protein binding;structural molecule activity	Pf13001	36319	FBgn0033698	CG8858	2R				0	0	0.415	71	171.1	2.32717e+06	5.61106e+06	2.2821e+06	5.61106e+06	High	High	1	Biotin [K1333]
High	O76927	FBgn0015521	RpS21	CG2986	40S ribosomal protein S21 [OS=Drosophila melanogaster]	0	13.894	36	2	8	2	83	9.2	5.91	19.99	2	development;metabolic process;regulation of biological process	cytoplasm;ribosome	structural molecule activity	Pf01249	33487	FBgn0015521	RpS21	2L	Ribosome	SRP-dependent cotranslational protein targeting to membrane; Formation of a pool of free 40S subunits; Ribosomal scanning and start codon recognition; Translation initiation complex formation; L13a-mediated translational silencing of Ceruloplasmin expression; GTP hydrolysis and joining of the 60S ribosomal subunit; Formation of the ternary complex, and subsequently, the 43S complex; Major pathway…		20	0	0.414	61.7	149.2	202034	488044	198121	488044	High	High	1	Biotin [K27; K75; K81]
High	Q9W3N6	FBgn0040087	p115	CG1422	General vesicular transport factor p115 [OS=Drosophila melanogaster]	0	8.015	3	2	4	2	836	92	4.91	6.58	2	cell organization and biogenesis;regulation of biological process;transport	cytoplasm;endoplasmic reticulum;Golgi;membrane	protein binding;transporter activity	Pf04869, Pf04871, Pf05103, Pf12717	31698	FBgn0040087	p115	X		COPII (Coat Protein 2) Mediated Vesicle Transport; COPI-mediated anterograde transport		9	0	0.413	45.8	98.1	213636	457189	209498	457189	High	High	1	Acetyl [N-Term]; Biotin [K5; K9]
High	A1ZAA9	FBgn0034081	CG10731	CG10731	Uncharacterized protein, isoform B [OS=Drosophila melanogaster]	0.001	2.755	4	1	2	1	203	22.7	8.79	1.84	1	transport		catalytic activity;transporter activity		3772305	FBgn0034081	CG10731	2R		Cristae formation; Formation of ATP by chemiosmotic coupling		7	0	0.412	86.2	209.1	159407	386810	156319	386810	High	High	1	Biotin [K200]
High	C8VV04	FBgn0003071	Pfk	CG4001	ATP-dependent 6-phosphofructokinase [OS=Drosophila melanogaster]	0	33.993	11	8	17	8	788	86.6	6.86	21.89	8	metabolic process	cytoplasm	catalytic activity;metal ion binding;nucleotide binding	Pf00365								0	0	0.4	86.2	137.7	2.65886e+06	4.24942e+06	2.53402e+06	4.24942e+06	High	High	1	Biotin [K145; K374; K388; K479; K612; K624; K687; K749]
High	Q9VJ28	FBgn0032729	L2HGDH	CG10639	FI05204p [OS=Drosophila melanogaster]	0	9.487	8	3	4	3	455	50.1	8.59	6.59	3	metabolic process		catalytic activity	Pf01266	35156	FBgn0032729	CG10639	2L	Butanoate metabolism	Interconversion of 2-oxoglutarate and 2-hydroxyglutarate		5	0	0.396	64.6	216.9	109480	367393	64951.4	367393	High	High	1	Biotin [K130; K285; K420]
High	M9MSI8	FBgn0261671	tweek	CG42555	Tweek, isoform I [OS=Drosophila melanogaster]	0	21.333	1	4	9	4	5075	564.4	7.31	19.87	4	transport	membrane		Pf10479	35026	FBgn0261671	tweek	2L				0	0	0.395	41.9	174	336403	1.39623e+06	329888	1.39623e+06	High	High	1	Biotin [K710; K2099; K3950; K4998]
High	P15007-2	FBgn0000579	Eno	CG17654	Isoform A of Enolase [OS=Drosophila melanogaster]	0	45.022	23	8	19	8	433	46.6	6.55	30.6	8	metabolic process;regulation of biological process	cytoplasm;membrane	catalytic activity;metal ion binding	Pf00113, Pf03952, Pf13378	33351	FBgn0000579	Eno	2L			Glycolysis and Gluconeogenesis	1	0	0.394	71.4	189.7	961301	2.55254e+06	912918	2.55254e+06	High	High	1	Biotin [K4; K54; K60; K64; K105; K199; K268; K363]; Met-loss [N-Term]
High	P54385-1	FBgn0001098	Gdh	CG5320	Glutamate dehydrogenase, mitochondrial [OS=Drosophila melanogaster]	0	6.448	2	1	2	1	562	62.5	8.27	2.44	1	metabolic process	cytoplasm;cytosol;mitochondrion;organelle lumen	catalytic activity;nucleotide binding;protein binding	Pf00208, Pf02812	42832	FBgn0001098	Gdh	3R	Carbon metabolism; Nitrogen metabolism; D-Glutamine and D-glutamate metabolism; Arginine biosynthesis; Alanine, aspartate and glutamate metabolism; Metabolic pathways	Amino acid synthesis and interconversion (transamination); Transcriptional activation of mitochondrial biogenesis		12	0	0.392	19	48.4	6403.09	16323.1			Not Found	Not Found	1
High	Q8I8U7	FBgn0053554	Nipped-A	CG33554	transcription-associated protein 1 [OS=Drosophila melanogaster]	0	11.811	1	2	6	2	3803	436.2	7.78	12.84	2	cell organization and biogenesis;metabolic process;regulation of biological process;response to stimulus;transport	chromosome;cytoplasm;nucleus	catalytic activity;protein binding	Pf00454, Pf02259, Pf02260	35483	FBgn0053554	Nipped-A	2R		Ub-specific processing proteases; Formation of the beta-catenin:TCF transactivating complex		8	0	0.392	73.8	188.3	21832.4	55720.6	21409.6	55720.6	High	High	1	Biotin [K2048; K2776]
High	B5RJJ4	FBgn0037106	CG11307	CG11307	LD14019p [OS=Drosophila melanogaster]	0	7.917	4	1	3	1	404	44.3	6.28	7.25	1					40400	FBgn0037106	CG11307	3L				0	0	0.389	17.1	43.9	15944.9	40966.1	15636.1	40966.1	High	Peak Found	1	Biotin [K273]
High	Q7JXZ2	FBgn0000566	Eip55E	CG5345	Eip55E, isoform A [OS=Drosophila melanogaster]	0	6.046	7	1	3	1	393	43	7.62	9.74	1	metabolic process	cytoplasm	catalytic activity	Pf00155, Pf00266, Pf01041, Pf01053, Pf06838	37143	FBgn0000566	Eip55E	2R	Cysteine and methionine metabolism; Metabolic pathways; Glycine, serine and threonine metabolism; Biosynthesis of amino acids; Selenocompound metabolism	Degradation of cysteine and homocysteine; Cysteine formation from homocysteine		10	0	0.388	60.2	155.2	113760	293082	111557	293082	High	High	1	Biotin [K25]
High	Q1WW96	FBgn0260750	Mulk	CG31873	IP02589p [OS=Drosophila melanogaster]	0.007	2.387	2	1	2	1	415	46.5	8.13	0	1	metabolic process		catalytic activity	Pf00781						Glycerophospholipid biosynthesis		4	0	0.383	82.2	214.6	69260.7	180830	67919.2	180830	High	High	1	Biotin [K382]
High	Q9VBV8	FBgn0039293	Alg9	CG11851	mannosyltransferase [OS=Drosophila melanogaster]	0	5.565	2	1	1	1	623	72	9.25	2.27	1	metabolic process	endoplasmic reticulum;membrane	catalytic activity	Pf03901	43031	FBgn0039293	CG11851	3R	N-Glycan biosynthesis; Metabolic pathways	Biosynthesis of the N-glycan precursor (dolichol lipid-linked oligosaccharide, LLO) and transfer to a nascent protein		6	0	0.382	3.8	10	7402.42	19385.8			Not Found	Not Found	1	Biotin [K14]
High	Q9VC94	FBgn0039182	CG5728	CG5728	CG5728 [OS=Drosophila melanogaster]	0	6.375	2	2	2	2	1430	159.7	8.56	4.46	2	metabolic process;regulation of biological process	nucleus	protein binding;RNA binding	Pf00575	42899	FBgn0039182	CG5728	3R		Major pathway of rRNA processing in the nucleolus and cytosol		4	0	0.382	32.8	236.6	29126	210124		210124	Not Found	High	1	Biotin [K393; K1091]
High	O77434	FBgn0260855	Sec22	CG7359	EG:34F3.8 protein [OS=Drosophila melanogaster]	0	12.809	9	1	3	1	211	24.6	9.29	9.05	1	cell organization and biogenesis;transport	endoplasmic reticulum;membrane	protein binding	Pf00957, Pf13774	31030	FBgn0260855	Sec22	X		COPI-dependent Golgi-to-ER retrograde traffic; COPII (Coat Protein 2) Mediated Vesicle Transport; Cargo concentration in the ER		12	0	0.38	7.9	20.5	13120.2	34107.4			Not Found	Not Found	1	Biotin [K167]
High	Q6NN55	FBgn0033476	oys	CG18445	oysgedart, isoform A [OS=Drosophila melanogaster]	0	5.01	3	1	1	1	722	81.2	8.29	3.23	1	cell organization and biogenesis;cellular component movement;metabolic process	membrane	catalytic activity	Pf03062	36045	FBgn0033476	oys	2R		Acyl chain remodelling of PE; Acyl chain remodelling of PS; Acyl chain remodelling of PC		7	0	0.378	21.7	57.4	4397.63	11649			Not Found	Not Found	1	Biotin [K699]
High	P40301	FBgn0086134	Prosα2	CG5266	Proteasome subunit alpha type-2 [OS=Drosophila melanogaster]	0	12.318	13	3	5	3	234	25.9	6.68	7.91	3	metabolic process;regulation of biological process;response to stimulus	cytoplasm;cytosol;nucleus;proteasome	catalytic activity;protein binding	Pf00227, Pf10584	41531	FBgn0086134	Pros25; Prosalpha2	3R	Proteasome	AUF1 (hnRNP D0) binds and destabilizes mRNA; Degradation of PER; Ub-specific processing proteases; Degradation of CLK; Degradation of AXIN; Degradation of DVL; SCF-beta-TrCP mediated degradation of Emi1; UCH proteinases; CDK-mediated phosphorylation and removal of Cdc6; FCERI mediated NF-kB activation; Regulation of RUNX3 expression and activity; Downstream TCR signaling; Nuclear CI is degraded; …	Proteasome Degradation	120	0	0.377	66.4	176	11236.7	29795.6	11019.1	29795.6	High	High	1	Biotin [K53; K165; K171]
High	D3DMM9	FBgn0053523	CG33523	CG33523	MIP15655p [OS=Drosophila melanogaster]	0	14.971	10	2	10	1	223	24.6	8.94	19.91	2		membrane		Pf00635		FBgn0053523		3L		Neutrophil degranulation		3	0	0.374	50.1	134	379806	1.01498e+06	372450	1.01498e+06	High	High	1	Biotin [K4; K119]; Met-loss [N-Term]
High	A0A0F6QCP6				wapl-RA [OS=Drosophila melanogaster]	0.001	2.862	1	1	2	1	1741	185.1	6.54	1.67	1				Pf07814								0	0	0.372	80.6	216.4	86043.2	231109	84376.6	231109	High	High	1	Biotin [K480]
High	E8NH18	FBgn0035978	UGP	CG4347	RH27654p [OS=Drosophila melanogaster]	0.001	2.879	2	1	2	1	518	58.5	7.61	3.78	1	metabolic process		catalytic activity	Pf01704						Formation of the active cofactor, UDP-glucuronate; Glycogen synthesis		8	0	0.365	66.6	182.7	143334	393122	140558	393122	High	High	1	Biotin [K55]
High	Q7K2V1	FBgn0033010	Atf6	CG3136	Atf6, isoform A [OS=Drosophila melanogaster]	0	5.563	3	2	2	2	739	84.5	9.2	1.72	2	regulation of biological process;response to stimulus	membrane;nucleus	DNA binding;protein binding	Pf00170, Pf07716	35480	FBgn0033010	Atf6	2R	Protein processing in endoplasmic reticulum	ATF6 (ATF6-alpha) activates chaperones		4	0	0.359	20	37.4	19020.6	35645.6			Not Found	Not Found	1	Biotin [K229; K245]
High	Q9VVT5	FBgn0036819	Dysb	CG6856	Dysbindin protein homolog [OS=Drosophila melanogaster]	0	3.637	4	1	2	1	288	32.3	5.22	4.74	1	cell organization and biogenesis;regulation of biological process;response to stimulus;transport	cytoplasm;membrane	protein binding		40052	FBgn0036819	dysb	3L				0	0	0.358	74.9	209	21042.4	58742		58742	Not Found	High	1	Biotin [K256]
High	Q9XTL9	FBgn0004507	GlyP	CG7254	glycogen phosphorylase [OS=Drosophila melanogaster]	0	108.378	28	19	38	19	844	96.9	6.52	74.55	19	defense response;metabolic process;regulation of biological process;response to stimulus	cytoplasm	catalytic activity;protein binding	Pf00343	33386	FBgn0004507	GlyP	2L	Starch and sucrose metabolism; Metabolic pathways	Neutrophil degranulation; Glycogen breakdown (glycogenolysis)		9	0	0.358	66.5	186.2	5.52917e+06	1.54744e+07	5.3299e+06	1.54156e+07	High	High	1	Biotin [K3; K42; K61; K170; K172; K192; K248; K256; K483; K593; K609; K642; K797; K811]; Met-loss+Acetyl [N-Term]
High	Q9W5R8	FBgn0064225	RpL5	CG17489	60S ribosomal protein L5 [OS=Drosophila melanogaster]	0.007	2.494	2	1	4	1	299	34	9.77	4.01	1	cell organization and biogenesis;metabolic process	cytoplasm;nucleus;ribosome	protein binding;RNA binding;structural molecule activity	Pf00861, Pf14204	3355124	FBgn0064225	RpL5	2L	Ribosome	Formation of a pool of free 40S subunits; GTP hydrolysis and joining of the 60S ribosomal subunit; L13a-mediated translational silencing of Ceruloplasmin expression; SRP-dependent cotranslational protein targeting to membrane; Nonsense Mediated Decay (NMD) enhanced by the Exon Junction Complex (EJC); Nonsense Mediated Decay (NMD) independent of the Exon Junction Complex (EJC)		13	0	0.358	67.2	187.4	30351.9	84684.8	29764	84684.8	High	High	1	Biotin [K259]
High	Q8MSS1	FBgn0029688	lva	CG6450	Protein lava lamp [OS=Drosophila melanogaster]	0	30.771	3	6	12	6	2779	315.7	4.86	19.07	6	cell organization and biogenesis;development;metabolic process;regulation of biological process	Golgi;vacuole	protein binding	Pf04111, Pf09726	31350	FBgn0029688	lva	X				0	0	0.356	22.7	69.4	235478	721666	195660	691110	High	High	1	Biotin [K89; K105; K142; K166; K172; K468]
High	O01367-1	FBgn0264491	how	CG10293	Protein held out wings [OS=Drosophila melanogaster]	0	3.788	3	1	1	1	405	44.3	7.93	2.18	1	cell differentiation;cell division;cell organization and biogenesis;cellular component movement;development;regulation of biological process	cytoplasm;nucleus	RNA binding	Pf00013, Pf13014	42596	FBgn0264491	how	3R				0	0	0.356	38.2	107.3	16702.1	46973.6		46973.6	Not Found	Peak Found	1	Biotin [K121]
High	Q7JRE4	FBgn0034962	MAN1	CG3167	inner nuclear membrane protein Man1 [OS=Drosophila melanogaster]	0	14.79	6	3	4	3	650	73.8	9.23	8.93	3	development;regulation of biological process	cytoplasm;cytoskeleton;membrane;nucleus		Pf03020, Pf09402	37838	FBgn0034962	MAN1	2R				0	0	0.354	4.6	12.9	24691.4	69237.1		46928.6	Not Found	Peak Found	1	Biotin [K17; K172; K193]
High	Q4V3J3	FBgn0031877	Hmgcl	CG10399	IP10508p [OS=Drosophila melanogaster]	0	5.275	6	1	1	1	319	33.8	8.4	2.17	1		cytosol	catalytic activity	Pf00682		FBgn0031877		2L		Synthesis of Ketone Bodies		4	0	0.349	71.8	205.8	11443.5	32801.8		32801.8	Not Found	High	1	Biotin [K45]
High	Q9V468-1	FBgn0027866	CG9776	CG9776	Zinc finger matrin-type protein CG9776 [OS=Drosophila melanogaster]	0	4.462	1	1	1	1	1260	140.2	9.35	2.62	1		nucleus	metal ion binding		40546	FBgn0027866	CG9776	3R				0	0	0.348	68.2	196.1	20197.1	58100.7		58100.7	Not Found	High	1	Biotin [K934]
High	P41374	FBgn0261609	eIF2α	CG9946	Eukaryotic translation initiation factor 2 subunit 1 [OS=Drosophila melanogaster]	0	6.521	5	1	2	1	341	38.6	4.94	0	1	metabolic process	cytosol;ribosome	RNA binding	Pf00575, Pf07541	32617	FBgn0261609	eIF-2alpha	X	Protein processing in endoplasmic reticulum; RNA transport	Recycling of eIF2:GDP; ABC-family proteins mediated transport; Ribosomal scanning and start codon recognition; Translation initiation complex formation; L13a-mediated translational silencing of Ceruloplasmin expression; GTP hydrolysis and joining of the 60S ribosomal subunit; PERK regulates gene expression; Formation of the ternary complex, and subsequently, the 43S complex	Translation Factors	18	0	0.347	70.9	204.6	16966.2	48952.4		48952.4	Not Found	High	1	Biotin [K212]
High	B7Z0I2	FBgn0035308	CG15822	CG15822	Uncharacterized protein, isoform G [OS=Drosophila melanogaster]	0	7.839	1	2	5	2	1267	141.8	5.05	9.3	2				Pf13716	38273	FBgn0035308	CG15822	3L				0	0	0.338	28.8	97	835702	2.81786e+06	819516	2.81786e+06	High	High	1	Biotin [K890; K1062]
High	B7Z0N0	FBgn0043457	CG5180	CG5180	CG5180, isoform B [OS=Drosophila melanogaster]	0.001	3.045	3	1	1	1	355	39.8	6.4	1.96	1	metabolic process;regulation of biological process	nucleus	DNA binding	Pf10545	192508	FBgn0043457	CG5180	3R				0	0	0.336	73.6	219.1	18218.2	54244.2	17865.3	54244.2	Peak Found	High	1	Biotin [K84]
High	Q8MSX2	FBgn0024330	MED6	CG9473	Mediator of RNA polymerase II transcription subunit 6 [OS=Drosophila melanogaster]	0	8.135	5	1	5	1	249	28.4	8.02	8.56	1	cell communication;cell organization and biogenesis;defense response;metabolic process;regulation of biological process;response to stimulus	cytoplasm;nucleus	protein binding	Pf04934	44728	FBgn0024330	MED6	3R		Generic Transcription Pathway		3	0	0.333	42.8	128.5	332247	998790	325812	998790	High	High	1	Biotin [K180]
High	Q9VEX6	FBgn0287225	bor	CG6815	ATPase family AAA domain-containing protein 3A homolog [OS=Drosophila melanogaster]	0	5.819	4	2	2	2	604	68.3	9.17	0	2	cell organization and biogenesis	membrane;mitochondrion	catalytic activity;nucleotide binding;RNA binding	Pf00004, Pf00910, Pf01078, Pf07726, Pf07728, Pf12037, Pf13191, Pf13207, Pf13401, Pf13671	53565	FBgn0040237	bor	3R		Neutrophil degranulation		3	0	0.33	92.4	151.9	270572	444707	256068	444707	Peak Found	High	1	Biotin [K193; K602]
High	P06742-1	FBgn0002772	Mlc1	CG5596	Myosin light chain alkali [OS=Drosophila melanogaster]	0	9.191	21	2	6	2	155	17.5	4.39	5.29	2		cytosol	catalytic activity;metal ion binding;motor activity		43323	FBgn0002772	Mlc1	3R				0	0	0.329	53.4	178.9	45310.1	151726	29788.4	151726	High	High	1	Biotin [K54; K62]
High	Q9VLK2	FBgn0032050	CG13096	CG13096	Ribosomal L1 domain-containing protein CG13096 [OS=Drosophila melanogaster]	0	3.899	2	1	1	1	681	74.3	8.51	2.29	1	metabolic process		RNA binding	Pf00687	34183	FBgn0032050	CG13096	2L				0	0	0.329	69.2	210.2	21361.9	64907.8		64907.8	Not Found	High	1	Biotin [K119]
High	P11147	FBgn0266599	Hsc70-4	CG4264	Heat shock 70 kDa protein cognate 4 [OS=Drosophila melanogaster]	0	22.229	12	6	16	6	651	71.1	5.52	23.61	6	cell organization and biogenesis;cellular component movement;metabolic process;regulation of biological process;response to stimulus;transport	cytoplasm;membrane;mitochondrion;nucleus;spliceosomal complex	nucleotide binding;protein binding	Pf00012, Pf06723	41840	FBgn0266599	Hsc70-4	3R	Protein processing in endoplasmic reticulum; Longevity regulating pathway - multiple species; Endocytosis; Spliceosome	AUF1 (hnRNP D0) binds and destabilizes mRNA; HSF1-dependent transactivation; HSP90 chaperone cycle for steroid hormone receptors (SHR); mRNA Splicing - Major Pathway; Clathrin-mediated endocytosis; Regulation of HSF1-mediated heat shock response; Neutrophil degranulation		22	0	0.328	50.8	208.5	2.55275e+06	1.0486e+07	2.50331e+06	1.0486e+07	High	High	1	Biotin [K137; K328; K507; K512; K559; K561]
High	Q7K550	FBgn0027619	eIF3j	CG12131	Eukaryotic translation initiation factor 3 subunit J [OS=Drosophila melanogaster]	0	4.088	5	1	1	1	236	26.6	4.86	1.83	1	cell organization and biogenesis;metabolic process;regulation of biological process	cytoplasm	protein binding;RNA binding	Pf08597	36037	FBgn0027619	Adam	2R	RNA transport	Formation of a pool of free 40S subunits; Ribosomal scanning and start codon recognition; Translation initiation complex formation; GTP hydrolysis and joining of the 60S ribosomal subunit; L13a-mediated translational silencing of Ceruloplasmin expression; Formation of the ternary complex, and subsequently, the 43S complex	Translation Factors	13	0	0.323	60.8	188.1	376360	1.16501e+06	369070	1.16501e+06	Peak Found	High	1	Biotin [K102]
High	Q7K569	FBgn0022160	Gpo1	CG8256	glycerol-3-phosphate dehydrogenase [OS=Drosophila melanogaster]	0	24.662	12	6	8	6	724	80.4	7.65	18.65	6	metabolic process;response to stimulus;transport	membrane;mitochondrion	catalytic activity;metal ion binding	Pf01266, Pf13405, Pf13499, Pf13833	47611	FBgn0022160	Gpo-1	2R	Glycerophospholipid metabolism	Synthesis of PA; Triglyceride catabolism	Fatty Acid Beta Oxidation 1; Beta Oxidation Meta MAPP	10	0	0.322	70.7	162.9	201154	463516	180695	463516	High	High	1	Biotin [K88; K118; K191; K429; K505]
High	O62536	FBgn0021761	Nup154	CG4579	Nup154 [OS=Drosophila melanogaster]	0	7.496	1	1	3	1	1365	153.8	6.54	5.48	1	cell organization and biogenesis;transport	cytoplasm;nucleus	protein binding;structural molecule activity	Pf03177, Pf08801						snRNP Assembly; Transcriptional regulation by small RNAs; Transport of Mature mRNA derived from an Intron-Containing Transcript; Nuclear Pore Complex (NPC) Disassembly; SUMOylation of chromatin organization proteins; Regulation of HSF1-mediated heat shock response; SUMOylation of DNA replication proteins		25	0	0.32	15.6	48.8	123486	386350	121094	386350	Peak Found	High	1	Biotin [K977]
High	Q29R26	FBgn0011297	Alg3	CG4084	RE22828p [OS=Drosophila melanogaster]	0	3.309	2	1	4	1	459	52.5	9.52	0	1		endoplasmic reticulum;membrane	catalytic activity	Pf05208		FBgn0011297		2R				0	0	0.32	38.8	121.2	233540	729850	229017	729850	High	High	1	Biotin [K376]
High	H0RNK3	FBgn0030357	Sclp	CG2471	FI16115p1 [OS=Drosophila melanogaster]	0	5.768	5	1	3	1	339	37.7	7.47	10.5	1			protein binding	Pf12799, Pf13855	32156	FBgn0030357	Sclp	X				0	0	0.32	53.5	167.1	201077	628390	197182	628390	High	High	1	Biotin [K138]
Medium	Q7K4E0	FBgn0050440	CG30440	CG30440	LD43457p [OS=Drosophila melanogaster]	0.017	1.526	1	1	1	1	1057	121.1	7.81	0	1	regulation of biological process;response to stimulus			Pf00169, Pf00621	35496	FBgn0050440	CG30440	2R		Rho GTPase cycle; Axonal growth inhibition (RHOA activation); G alpha (12/13) signalling events; NRAGE signals death through JNK; Signalling by NGF		13	0	0.319	36.9	115.8	253156	794568	248253	794568	High	Peak Found	1	Biotin [K792]
[truncated: 436 more rows]

## Sheet: Data. S2 RNAi lines
Stock ID	Library	CG#	Viability (larval stage)	Phenotype (+, weak; ++, medium; +++, severe phenotype)
18055	GD	CG11321	Viable	+++
100651	KK	CG11321	Viable	++
11321R-2	NIG-RNAi	CG11321	Viable	+++
6963R-1	NIG-RNAi	CG6963	Viable	++
104577	KK	CG6406	Viable	+
19284	GD	CG30372	Viable	+
15305R-2	NIG-RNAi	CG2096	Viable	+
[truncated: 482 more rows]

## Sheet: Data. S3 co-IP LUBEL_N
Checked	Protein FDR Confidence: Combined	Master	Accession	Description	Exp. q-value: Combined	Sum PEP Score	Coverage [%]	# Peptides	# PSMs	# Unique Peptides	# AAs	MW [kDa]	calc. pI	Score Sequest HT: Sequest HT	# Peptides (by Search Engine): Sequest HT	Biological Process	Cellular Component	Molecular Function	Pfam IDs	Entrez Gene ID	Gene Symbol	Gene ID	Reactome Pathways	Ensembl Gene ID	WikiPathways	# Protein Pathway Groups	# Razor Peptides	Abundance Ratio: (LUBEL) / (LacZ)	Abundance Ratio Adj. P-Value: (LUBEL) / (LacZ)	p_value	LUBEL/LacZ	Abundances (Grouped): LacZ	Abundances (Grouped): LUBEL	Abundances (Grouped) CV [%]: LacZ	Abundances (Grouped) CV [%]: LUBEL	Abundance: F1: Sample, LacZ	Abundance: F2: Sample, LacZ	Abundance: F3: Sample, LUBEL	Abundance: F4: Sample, LUBEL	Found in Sample: [S1] F1: Sample, LacZ	Found in Sample: [S2] F2: Sample, LacZ	Found in Sample: [S3] F3: Sample, LUBEL	Found in Sample: [S4] F4: Sample, LUBEL	# Protein Groups	Modifications
[truncated: 684 more rows]

[truncated: 1 more sheets: Data S4. Proximity MS LUBEL]
