# Supplementary material for: Linear ubiquitination triggers Amph-mediated T-tubule biogenesis
Source: Sci Adv. 2026 Jan 7;12(2):eady4934. doi: 10.1126/sciadv.ady4934 (PMC12778051; doi:10.1126/sciadv.ady4934)
Supplement: Supplementary file 3 — Movies S1 and S2 [file sciadv.ady4934_movies_s1_and_s2.zip]

Archive with 2 entries (2 files):
- ady4934_movie_s1.mov
- ady4934_movie_s2.mov
